# Supplementary material for: Monitoring International Travelers Arriving in Hong Kong for Genomic Surveillance of SARS-CoV-2
Source: Emerg Infect Dis. 2022 Jan;28(1):247–50. doi: 10.3201/eid2801.211804 (PMC8714226; doi:10.3201/eid2801.211804)
Supplement: Appendix 2 — GISAID information for study of monitoring incoming travelers arriving at Hong Kong for genomic surveillance of SARS-CoV-2. [file 21-1804-Techapp-s2.xlsx]

## Sheet: Appendix 2 Table 1
Article DOI: https://doi.org/10.3201/eid2801.211804
Monitoring Travelers Arriving in Hong Kong for Genomic Surveillance of SARS-CoV-2
Appendix 2 Table 1. Accession numbers in GISAID for viruses from this study
EPI_ISL_1963629
EPI_ISL_1963630
EPI_ISL_1963634
EPI_ISL_1963635
EPI_ISL_1963636
EPI_ISL_1963637
EPI_ISL_1963638
EPI_ISL_1963639
EPI_ISL_4648246
EPI_ISL_4648252
EPI_ISL_4648253
EPI_ISL_4648259
EPI_ISL_4648269
EPI_ISL_4648270
EPI_ISL_4648278
EPI_ISL_4648291
EPI_ISL_4648294
EPI_ISL_4648299
EPI_ISL_4648301
EPI_ISL_4648304
EPI_ISL_4648307
EPI_ISL_4648308
EPI_ISL_4648312
EPI_ISL_4648313
EPI_ISL_4648318
EPI_ISL_4648319
EPI_ISL_4648328
EPI_ISL_4648329
EPI_ISL_4648335
EPI_ISL_4648338
EPI_ISL_4648348
EPI_ISL_4648355
EPI_ISL_4648356
EPI_ISL_4648364
EPI_ISL_4648365
EPI_ISL_4648366
EPI_ISL_4648374
EPI_ISL_4648383
EPI_ISL_4648384
EPI_ISL_4648389
EPI_ISL_4648390
EPI_ISL_4648395
EPI_ISL_4648396
EPI_ISL_4648405
EPI_ISL_4648406
EPI_ISL_4648410
EPI_ISL_4648411
EPI_ISL_4648415
EPI_ISL_4648423
EPI_ISL_4648428
EPI_ISL_4648438
EPI_ISL_4648443
EPI_ISL_4648453
EPI_ISL_4648456
EPI_ISL_4648463
EPI_ISL_4648464
EPI_ISL_4648468
EPI_ISL_4648469
EPI_ISL_4648476
EPI_ISL_4648481
EPI_ISL_4648491
EPI_ISL_4648496
EPI_ISL_4648500
EPI_ISL_4648501
EPI_ISL_4648506
EPI_ISL_4648514
EPI_ISL_4648524
EPI_ISL_4648530
EPI_ISL_4648537
EPI_ISL_4648545
EPI_ISL_4648546
EPI_ISL_4648551
EPI_ISL_4648560
EPI_ISL_4648563
EPI_ISL_4648564
EPI_ISL_4648573
EPI_ISL_4648580
EPI_ISL_4648582
EPI_ISL_4648583
EPI_ISL_4648587
EPI_ISL_4648596
EPI_ISL_4648597
EPI_ISL_4648600
EPI_ISL_4648602
EPI_ISL_4648603
EPI_ISL_4648607
EPI_ISL_4648608
EPI_ISL_4648616
EPI_ISL_4648617
EPI_ISL_4648620
EPI_ISL_4648621
EPI_ISL_4648625
EPI_ISL_4648626
EPI_ISL_4648632
EPI_ISL_4648633
EPI_ISL_4648640
EPI_ISL_4648641
EPI_ISL_4648650
EPI_ISL_4648651
EPI_ISL_4648658
EPI_ISL_4648659
EPI_ISL_4648664
EPI_ISL_4648665
EPI_ISL_4648669
EPI_ISL_4648670
EPI_ISL_4648672
EPI_ISL_4648673
EPI_ISL_4648678
EPI_ISL_4648679
EPI_ISL_4648684
EPI_ISL_4648685
EPI_ISL_4648693
EPI_ISL_4648702
EPI_ISL_4648703
EPI_ISL_4648712
EPI_ISL_4648713
EPI_ISL_4648720
EPI_ISL_4648721
EPI_ISL_4648730
EPI_ISL_4648731
EPI_ISL_4648738
EPI_ISL_4648739
EPI_ISL_4648744
EPI_ISL_4648745
EPI_ISL_4648751
EPI_ISL_4648752
EPI_ISL_4648760
EPI_ISL_4648761
EPI_ISL_4648771
EPI_ISL_4648772
EPI_ISL_4648777
EPI_ISL_4648778
EPI_ISL_4648785
EPI_ISL_4648786
EPI_ISL_4648792
EPI_ISL_4648793
EPI_ISL_4648798
EPI_ISL_4648799
EPI_ISL_4648805
EPI_ISL_4648809
EPI_ISL_4648814
EPI_ISL_4648815
EPI_ISL_4648819
EPI_ISL_4648820
EPI_ISL_4648826
EPI_ISL_4648827
EPI_ISL_4648833
EPI_ISL_4648834
EPI_ISL_4648837
EPI_ISL_4648838
EPI_ISL_4648839
EPI_ISL_4648844
EPI_ISL_4648845
EPI_ISL_4648851
EPI_ISL_4648852
EPI_ISL_4648860
EPI_ISL_4648864
EPI_ISL_4648865
EPI_ISL_4648866
EPI_ISL_4648871
EPI_ISL_4648876
EPI_ISL_4648877
EPI_ISL_4648887
EPI_ISL_4648888
EPI_ISL_4648897
EPI_ISL_4648898
EPI_ISL_4648902
EPI_ISL_4648903
EPI_ISL_4648910
EPI_ISL_4648911
EPI_ISL_4648916
EPI_ISL_4648917
EPI_ISL_4648923
EPI_ISL_4648924
EPI_ISL_4648928
EPI_ISL_4648929
EPI_ISL_4648934
EPI_ISL_4648935
EPI_ISL_4648943
EPI_ISL_4648944
EPI_ISL_4648949
EPI_ISL_4648956
EPI_ISL_4648957
EPI_ISL_4648966
EPI_ISL_4648967
EPI_ISL_4648973
EPI_ISL_4648974
EPI_ISL_4648981
EPI_ISL_4648982
EPI_ISL_4648986
EPI_ISL_4648987
EPI_ISL_4648996
EPI_ISL_4648997
EPI_ISL_4649004
EPI_ISL_4649005
EPI_ISL_4649014
EPI_ISL_4649015
EPI_ISL_4649021
EPI_ISL_4649022
EPI_ISL_4649028
EPI_ISL_4649029
EPI_ISL_4649034
EPI_ISL_4649036
EPI_ISL_4649043
EPI_ISL_4649044
EPI_ISL_4649048
EPI_ISL_4649049
EPI_ISL_4649053
EPI_ISL_4649054
EPI_ISL_4649062
EPI_ISL_4649063
EPI_ISL_4649068

## Sheet: Appendix 2 Table 2
Appendix 2 Table 2. We gratefully acknowledge the following Authors from the Originating laboratories responsible for obtaining the specimens and the Submitting laboratories where genetic sequence data were generated and shared via the GISAID Initiative, on which this research is based.
Accession ID	Originating Laboratory	Submitting Laboratory	Authors
EPI_ISL_1164354	National Public Health Laboratory, National Centre for Infectious Diseases	National Public Health Laboratory, National Centre for Infectious Diseases	Tze Minn Mak, Zhenyang Zhou, Lin Cui, Raymond Tzer Pin Lin
EPI_ISL_1172372	Pandemic Response Lab - NYC	Pandemic Response Lab, R&D	Henry Lee, Michael Hammerling, Melissa Hopkins, Cybill del Castillo, Shinyoung Clair Kang, William Ward, Pradeep Bugga, Haiping Hao, Jon Laurent
EPI_ISL_1246268	Lighthouse Lab in Cambridge	Wellcome Sanger Institute for the COVID-19 Genomics UK (COG-UK) Consortium	Rob Howes, The Lighthouse Lab in Cambridge and Alex Alderton, Roberto Amato, Jeffrey Barrett, Sonia Goncalves, Ewan Harrison, David K. Jackson, Ian Johnston, Dominic Kwiatkowski, Cordelia Langford, John Sillitoe on behalf of the Wellcome Sanger Institute COVID-19 Surveillance Team
EPI_ISL_1246284	Lighthouse Lab in Cambridge	Wellcome Sanger Institute for the COVID-19 Genomics UK (COG-UK) Consortium	Rob Howes, The Lighthouse Lab in Cambridge and Alex Alderton, Roberto Amato, Jeffrey Barrett, Sonia Goncalves, Ewan Harrison, David K. Jackson, Ian Johnston, Dominic Kwiatkowski, Cordelia Langford, John Sillitoe on behalf of the Wellcome Sanger Institute COVID-19 Surveillance Team
EPI_ISL_1284652	Bioscientia Labor Wermsdorf	Robert Koch Institute	unknown
EPI_ISL_1293047	Area of Virology, Serology and Virology Division (SAViD), New South Wales Health Pathology Randwick	Virology Research Laboratory; Area of Virology, Serology and Virology Division (SAViD), New South Wales Health Pathology Randwick	Foster, C.; Au, J.; Ruiz Silva, M.; Deveson, I.; Bull, R.; Van Hal, S.; Rawlinson, W.
EPI_ISL_1305521	Houston Methodist Hospital	Houston Methodist Hospital	S. Wesley Long, Randall J. Olsen, Paul A. Christensen, Sishir Subedi, Robert Olson, James J. Davis, Matthew Ojeda Saavedra, Prasanti Yerramilli, Layne Pruitt, Kristina Reppond, Madison N. Shyer, Jessica Cambric, Ilya J. Finkelstein, Jimmy Gollihar, and James M. Musser
EPI_ISL_1315070	New South Wales Health Pathology Royal Prince Alfred Hospital	Microbiology RPAH	Foster, C.; Au, J.; Ruiz Silva, M.; Deveson, I.; Bull, R.; Van Hal, S.; Rawlinson, W.
EPI_ISL_1315322	LabPLUS	Institute of Environmental Science and Research (ESR)	Rachel Boyle, SallyAnn Harbison, Olivia Stroeven, Xiaoyun Ren, Matt Storey, Nikki Freed, Muhammad Faisal, Jing Wang, Hermes Perez, Anja Werno, Antje van der Linden, Arlo Upton, Chris Mansell, David Hammer, Dragana Drinkovic, Gary McAuliffe, Hana Sofia Andersson, James Ussher, Jill Sherwood, Josh Freeman, Julia Howard, Juliet Elvy, Mary DeAlmeida, Matt Blakiston, Matthew Rogers, Max Bloomfield, Mi…
EPI_ISL_1327318	Lighthouse Lab in Cambridge	Wellcome Sanger Institute for the COVID-19 Genomics UK (COG-UK) Consortium	Rob Howes, The Lighthouse Lab in Cambridge and Alex Alderton, Roberto Amato, Jeffrey Barrett, Sonia Goncalves, Ewan Harrison, David K. Jackson, Ian Johnston, Dominic Kwiatkowski, Cordelia Langford, John Sillitoe on behalf of the Wellcome Sanger Institute COVID-19 Surveillance Team
EPI_ISL_1329279	Lighthouse Lab in Cambridge	Wellcome Sanger Institute for the COVID-19 Genomics UK (COG-UK) Consortium	Rob Howes, The Lighthouse Lab in Cambridge and Alex Alderton, Roberto Amato, Jeffrey Barrett, Sonia Goncalves, Ewan Harrison, David K. Jackson, Ian Johnston, Dominic Kwiatkowski, Cordelia Langford, John Sillitoe on behalf of the Wellcome Sanger Institute COVID-19 Surveillance Team
EPI_ISL_1329653	Lighthouse Lab in Milton Keynes	Wellcome Sanger Institute for the COVID-19 Genomics UK (COG-UK) Consortium	The Lighthouse Lab in Milton Keynes and Alex Alderton, Roberto Amato, Jeffrey Barrett, Sonia Goncalves, Ewan Harrison, David K. Jackson, Ian Johnston, Dominic Kwiatkowski, Cordelia Langford, John Sillitoe on behalf of the Wellcome Sanger Institute COVID-19 Surveillance Team
EPI_ISL_1330057	Lighthouse Lab in Cambridge	Wellcome Sanger Institute for the COVID-19 Genomics UK (COG-UK) Consortium	Rob Howes, The Lighthouse Lab in Cambridge and Alex Alderton, Roberto Amato, Jeffrey Barrett, Sonia Goncalves, Ewan Harrison, David K. Jackson, Ian Johnston, Dominic Kwiatkowski, Cordelia Langford, John Sillitoe on behalf of the Wellcome Sanger Institute COVID-19 Surveillance Team
EPI_ISL_1344560	Lighthouse Lab in Cambridge	Wellcome Sanger Institute for the COVID-19 Genomics UK (COG-UK) Consortium	Rob Howes, The Lighthouse Lab in Cambridge and Alex Alderton, Roberto Amato, Jeffrey Barrett, Sonia Goncalves, Ewan Harrison, David K. Jackson, Ian Johnston, Dominic Kwiatkowski, Cordelia Langford, John Sillitoe on behalf of the Wellcome Sanger Institute COVID-19 Surveillance Team
EPI_ISL_1357698	INSACOG-WB	National Institute of Biomedical Genomics	Arindam Maitra, Bhaswati Bandyopadhyay, Nidhan Kumar Biswas, Tamal Ghosh, Sreedhar Chinnaswamy, Ajay Chakraborti, Saumitra Das
EPI_ISL_1360304	CSIR-National Environmental Engineering Research Institute	CSIR-Centre for Cellular and Molecular Biology - INSACOG	Onkar Kulkarni, Lamuk Zaveri, Ara Sreenivas, Sofia Banu, Shreekant Verma, Amareshwar Vodapalli , Viswagithe S L, B Himasri, Sharath Chandra Thota, Karthik Bharadwaj Tallapaka, Krishna Khairnar, Rakesh K Mishra,Divya Tej Sowpati
EPI_ISL_1360306	CSIR-National Environmental Engineering Research Institute	CSIR-Centre for Cellular and Molecular Biology - INSACOG	Lamuk Zaveri, Ara Sreenivas, Onkar Kulkarni, Sofia Banu, Shreekant Verma,Amareshwar Vodapalli, Viswagithe S L, B Himasri, Sharath Chandra Thota, Karthik Bharadwaj Tallapaka, Krishna Khairnar, Rakesh K Mishra,Divya Tej Sowpati
EPI_ISL_1360316	CSIR-National Environmental Engineering Research Institute	CSIR-Centre for Cellular and Molecular Biology - INSACOG	Ara Sreenivas, Onkar Kulkarni, Lamuk Zaveri, Sofia Banu, Shreekant Verma, Amareshwar Vodapalli , Viswagithe S L, B Himasri, Sharath Chandra Thota, Karthik Bharadwaj Tallapaka, Krishna Khairnar, Rakesh K Mishra,Divya Tej Sowpati
EPI_ISL_1360317	CSIR-National Environmental Engineering Research Institute	CSIR-Centre for Cellular and Molecular Biology - INSACOG	Sofia Banu, Lamuk Zaveri, Ara Sreenivas, Shreekant Verma, Onkar Kulkarni, Amareshwar Vodapalli ,Viswagithe S L, B Himasri, Sharath Chandra Thota, Karthik Bharadwaj Tallapaka, Krishna Khairnar, Rakesh K Mishra,Divya Tej Sowpati
EPI_ISL_1360318	CSIR-National Environmental Engineering Research Institute	CSIR-Centre for Cellular and Molecular Biology - INSACOG	Sofia Banu, Lamuk Zaveri, Ara Sreenivas, Shreekant Verma, Onkar Kulkarni, Amareshwar Vodapalli ,Viswagithe S L, B Himasri, Sharath Chandra Thota, Karthik Bharadwaj Tallapaka, Krishna Khairnar, Rakesh K Mishra,Divya Tej Sowpati
EPI_ISL_1360329	CSIR-National Environmental Engineering Research Institute	CSIR-Centre for Cellular and Molecular Biology - INSACOG	Lamuk Zaveri, Ara Sreenivas, Sofia Banu, Onkar Kulkarni, Shreekant Verma, Amareshwar Vodapalli , Viswagithe S L, B Himasri, Sharath Chandra Thota, Karthik Bharadwaj Tallapaka, Krishna Khairnar, Rakesh K Mishra,Divya Tej Sowpati
EPI_ISL_1360338	CSIR-National Environmental Engineering Research Institute	CSIR-Centre for Cellular and Molecular Biology - INSACOG	Lamuk Zaveri, Ara Sreenivas, Onkar Kulkarni, Sofia Banu, Shreekant Verma,Amareshwar Vodapalli, Viswagithe S L, B Himasri, Sharath Chandra Thota, Karthik Bharadwaj Tallapaka, Krishna Khairnar, Rakesh K Mishra,Divya Tej Sowpati
EPI_ISL_1360341	CSIR-National Environmental Engineering Research Institute	CSIR-Centre for Cellular and Molecular Biology - INSACOG	Sofia Banu, Lamuk Zaveri, Ara Sreenivas, Shreekant Verma, Onkar Kulkarni, Amareshwar Vodapalli ,Viswagithe S L, B Himasri, Sharath Chandra Thota, Karthik Bharadwaj Tallapaka, Krishna Khairnar, Rakesh K Mishra,Divya Tej Sowpati
EPI_ISL_1360342	CSIR-National Environmental Engineering Research Institute	CSIR-Centre for Cellular and Molecular Biology - INSACOG	Sofia Banu, Lamuk Zaveri, Ara Sreenivas, Shreekant Verma, Onkar Kulkarni, Amareshwar Vodapalli ,Viswagithe S L, B Himasri, Sharath Chandra Thota, Karthik Bharadwaj Tallapaka, Krishna Khairnar, Rakesh K Mishra,Divya Tej Sowpati
EPI_ISL_1360359	CSIR-National Environmental Engineering Research Institute	CSIR-Centre for Cellular and Molecular Biology - INSACOG	Lamuk Zaveri, Ara Sreenivas, Sofia Banu, Onkar Kulkarni, Shreekant Verma, Amareshwar Vodapalli , Viswagithe S L, B Himasri, Sharath Chandra Thota, Karthik Bharadwaj Tallapaka, Krishna Khairnar, Rakesh K Mishra,Divya Tej Sowpati
EPI_ISL_1360382	CSIR-National Environmental Engineering Research Institute	CSIR-Centre for Cellular and Molecular Biology - INSACOG	Onkar Kulkarni, Lamuk Zaveri, Ara Sreenivas, Sofia Banu, Shreekant Verma, Amareshwar Vodapalli , Viswagithe S L, B Himasri, Sharath Chandra Thota, Karthik Bharadwaj Tallapaka, Krishna Khairnar, Rakesh K Mishra,Divya Tej Sowpati
EPI_ISL_1366739	PathWest Laboratory Medicine WA	PathWest Laboratory Medicine WA Microbial Surveillance Unit	PathWest Laboratory Medicine WA Microbial Surveillance Unit
EPI_ISL_1367560	National Public Health Laboratory, National Centre for Infectious Diseases	National Public Health Laboratory, National Centre for Infectious Diseases	Tze Minn Mak, Zhenyang Zhou, Grace Jie Yin Ngan, Royce Ang, Lin Cui, Raymond Tzer Pin Lin
EPI_ISL_1379889	Stanford Health Care	Stanford University School of Medicine, Clinical Virology Laboratory	Michelle Verghese, Becky Jiang, Naomi Iwai, Marilyn Mar, Malaya K. Sahoo, Fumiko Yamamoto, Kenji O. Mfuh, Jacob Miller, Hannah Wang, James Zehnder, and Benjamin A. Pinsky
EPI_ISL_1390313	Lighthouse Lab in Cambridge	Wellcome Sanger Institute for the COVID-19 Genomics UK (COG-UK) Consortium	Rob Howes, The Lighthouse Lab in Cambridge and Alex Alderton, Roberto Amato, Jeffrey Barrett, Sonia Goncalves, Ewan Harrison, David K. Jackson, Ian Johnston, Dominic Kwiatkowski, Cordelia Langford, John Sillitoe on behalf of the Wellcome Sanger Institute COVID-19 Surveillance Team
EPI_ISL_1409509	Lighthouse Lab in Cambridge	Wellcome Sanger Institute for the COVID-19 Genomics UK (COG-UK) Consortium	Rob Howes, The Lighthouse Lab in Cambridge and Alex Alderton, Roberto Amato, Jeffrey Barrett, Sonia Goncalves, Ewan Harrison, David K. Jackson, Ian Johnston, Dominic Kwiatkowski, Cordelia Langford, John Sillitoe on behalf of the Wellcome Sanger Institute COVID-19 Surveillance Team
EPI_ISL_1415203	National Centre For Cell Science	National Centre For Cell Science – INSACOG	Dhiraj Paul, Mitali Inamdar, Sonal Manik Chavan, Mohak P Gujare, Shivang P. Bhanushali, Manoj Kumar Bhat, Ajay Pillai, INSACOG Consortium team, Yogesh Shouche.
EPI_ISL_1415214	National Centre For Cell Science	National Centre For Cell Science – INSACOG	Dhiraj Paul, Mitali Inamdar, Sonal Manik Chavan, Mohak P Gujare, Shivang P. Bhanushali, Manoj Kumar Bhat, Ajay Pillai, INSACOG Consortium team, Yogesh Shouche.
EPI_ISL_1415261	National Centre For Cell Science	National Centre For Cell Science – INSACOG	Dhiraj Paul, Mitali Inamdar, Sonal Manik Chavan, Mohak P Gujare, Shivang P. Bhanushali, Manoj Kumar Bhat, Ajay Pillai, INSACOG Consortium team, Yogesh Shouche.
EPI_ISL_1415274	National Centre For Cell Science	National Centre For Cell Science – INSACOG	Dhiraj Paul, Mitali Inamdar, Sonal Manik Chavan, Mohak P Gujare, Shivang P. Bhanushali, Manoj Kumar Bhat, Ajay Pillai, INSACOG Consortium team, Yogesh Shouche.
EPI_ISL_1415298	National Centre For Cell Science	National Centre For Cell Science – INSACOG	Dhiraj Paul, Mitali Inamdar, Sonal Manik Chavan, Mohak P Gujare, Shivang P. Bhanushali, Manoj Kumar Bhat, Ajay Pillai, INSACOG Consortium team, Yogesh Shouche.
EPI_ISL_1415304	National Centre For Cell Science	National Centre For Cell Science – INSACOG	Dhiraj Paul, Mitali Inamdar, Sonal Manik Chavan, Mohak P Gujare, Shivang P. Bhanushali, Manoj Kumar Bhat, Ajay Pillai, INSACOG Consortium team, Yogesh Shouche.
EPI_ISL_1416967	Outre mer	National Reference Center for Viruses of Respiratory Infections, Institut Pasteur, Paris	Marion Barbet, Sylvie Behillil, Méline Bizard,Frédéric Lemoine,Corinne Maufrais,Christophe Malabat, Angela Brisebarre, Camille Capel, Louise Lefrançois, Etienne Simon-Lorière, Vincent Enouf, Maud Vanpeene, Sylvie van der Werf,Esther Gyde
EPI_ISL_1416968	Outre mer	National Reference Center for Viruses of Respiratory Infections, Institut Pasteur, Paris	Marion Barbet, Sylvie Behillil, Méline Bizard,Frédéric Lemoine,Corinne Maufrais,Christophe Malabat, Angela Brisebarre, Camille Capel, Louise Lefrançois, Etienne Simon-Lorière, Vincent Enouf, Maud Vanpeene, Sylvie van der Werf,Claire Felloni
EPI_ISL_1423467	NYU Langone Health	Departments of Pathology and Medicine, New York University School of Medicine	Adriana Heguy, Dacia Dimartino, Emily Guzman, Christian Marier, Peter Meyn, Sitharam Ramaswami, Gael Westby, Paul Zappile, Yutong Zhang, Paolo Cotzia, Guiqing Wang
EPI_ISL_1442952	National Public Health Laboratory, National Centre for Infectious Diseases	National Public Health Laboratory, National Centre for Infectious Diseases	Tze Minn Mak, Zhenyang Zhou, Grace Jie Yin Ngan, Royce Ang, Lin Cui, Raymond Tzer Pin Lin
EPI_ISL_1454194	Lighthouse Lab in Cambridge	Wellcome Sanger Institute for the COVID-19 Genomics UK (COG-UK) Consortium	Rob Howes, The Lighthouse Lab in Cambridge and Alex Alderton, Roberto Amato, Jeffrey Barrett, Sonia Goncalves, Ewan Harrison, David K. Jackson, Ian Johnston, Dominic Kwiatkowski, Cordelia Langford, John Sillitoe on behalf of the Wellcome Sanger Institute COVID-19 Surveillance Team
EPI_ISL_1465881	PHV-FSS	PHV-FSS	Son Nguyen
EPI_ISL_1467170	Randox Laboratories	Wellcome Sanger Institute for the COVID-19 Genomics UK (COG-UK) Consortium	Randox Laboratories and Alex Alderton, Roberto Amato, Jeffrey Barrett, Sonia Goncalves, Ewan Harrison, David K. Jackson, Ian Johnston, Dominic Kwiatkowski, Cordelia Langford, John Sillitoe on behalf of the Wellcome Sanger Institute COVID-19 Surveillance Team
EPI_ISL_1473723	Lighthouse Lab in Cambridge	Wellcome Sanger Institute for the COVID-19 Genomics UK (COG-UK) Consortium	Rob Howes, The Lighthouse Lab in Cambridge and Alex Alderton, Roberto Amato, Jeffrey Barrett, Sonia Goncalves, Ewan Harrison, David K. Jackson, Ian Johnston, Dominic Kwiatkowski, Cordelia Langford, John Sillitoe on behalf of the Wellcome Sanger Institute COVID-19 Surveillance Team
EPI_ISL_1477003	National Public Health Laboratory, National Centre for Infectious Diseases	National Public Health Laboratory, National Centre for Infectious Diseases	Tze Minn Mak, Zhenyang Zhou, Grace Jie Yin Ngan, Royce Ang, Lin Cui, Raymond Tzer Pin Lin
EPI_ISL_1477006	National Public Health Laboratory, National Centre for Infectious Diseases	National Public Health Laboratory, National Centre for Infectious Diseases	Tze Minn Mak, Zhenyang Zhou, Grace Jie Yin Ngan, Royce Ang, Lin Cui, Raymond Tzer Pin Lin
EPI_ISL_1484039	Lighthouse Lab in Alderley Park	Wellcome Sanger Institute for the COVID-19 Genomics UK (COG-UK) Consortium	Jacquelyn Wynn, Mairead Hyland, The Lighthouse Lab in Alderley Park and Alex Alderton, Roberto Amato, Jeffrey Barrett, Sonia Goncalves, Ewan Harrison, David K. Jackson, Ian Johnston, Dominic Kwiatkowski, Cordelia Langford, John Sillitoe on behalf of the Wellcome Sanger Institute COVID-19 Surveillance Team
EPI_ISL_1484918	Lighthouse Lab in Alderley Park	Wellcome Sanger Institute for the COVID-19 Genomics UK (COG-UK) Consortium	Jacquelyn Wynn, Mairead Hyland, The Lighthouse Lab in Alderley Park and Alex Alderton, Roberto Amato, Jeffrey Barrett, Sonia Goncalves, Ewan Harrison, David K. Jackson, Ian Johnston, Dominic Kwiatkowski, Cordelia Langford, John Sillitoe on behalf of the Wellcome Sanger Institute COVID-19 Surveillance Team
EPI_ISL_1488630	Randox Laboratories	Wellcome Sanger Institute for the COVID-19 Genomics UK (COG-UK) Consortium	Randox Laboratories and Alex Alderton, Roberto Amato, Jeffrey Barrett, Sonia Goncalves, Ewan Harrison, David K. Jackson, Ian Johnston, Dominic Kwiatkowski, Cordelia Langford, John Sillitoe on behalf of the Wellcome Sanger Institute COVID-19 Surveillance Team
EPI_ISL_1491820	Aegis Sciences Corporation	Centers for Disease Control and Prevention Division of Viral Diseases, Pathogen Discovery	Dakota Howard, Dhwani Batra, Peter W. Cook, Kara Moser, Adrian Paskey, Jason Caravas, Benjamin Rambo-Martin, Shatavia Morrison, Christopher Gulvick, Scott Sammons, Yvette Unoarumhi, Darlene Wagner, Matthew Schmerer, Cyndi Clark, Patrick Campbell, Rob Case, Vikramsinha Ghorpade, Holly Houdeshell, Ola Kvalvaag, Dillon Nall, Ethan Sanders, Alec Vest, Shaun Westlund, Matthew Hardison, Clinton R. Pade…
EPI_ISL_1498376	Platform BIS UZA/UAntwerpen	Labo Klinische Biologie, UZA	Jasmine Coppens, Marie Le Mercier, Basil Britto Xavier, Christine Lammens, Veerle Matheeussen, Herman Goossens
EPI_ISL_1508993	PathWest Laboratory Medicine WA	PathWest Laboratory Medicine WA Microbial Surveillance Unit	PathWest Laboratory Medicine WA Microbial Surveillance Unit
EPI_ISL_1508997	PathWest Laboratory Medicine WA	PathWest Laboratory Medicine WA Microbial Surveillance Unit	PathWest Laboratory Medicine WA Microbial Surveillance Unit
EPI_ISL_1515630	Laboratory Corporation of America	Centers for Disease Control and Prevention Division of Viral Diseases, Pathogen Discovery	Dakota Howard, Dhwani Batra, Peter W. Cook, Kara Moser, Adrian Paskey, Jason Caravas, Benjamin Rambo-Martin, Shatavia Morrison, Christopher Gulvick, Scott Sammons, Yvette Unoarumhi, Darlene Wagner, Matthew Schmerer, Minoo Agarwal, Eyad Almasri, Debbie Boles, Ayla Burns, Nuthawin Charoensri, Oren Cohen, Susan Countryman, Mary Ann Cristobal, Bobbi Croy, Suzanne Dale, Hrushikesh Deshmukh, Amanda Dou…
EPI_ISL_1524796	National Public Health Laboratory, National Centre for Infectious Diseases	National Public Health Laboratory, National Centre for Infectious Diseases	Tze Minn Mak, Zhenyang Zhou, Grace Jie Yin Ngan, Royce Ang, Lin Cui, Raymond Tzer Pin Lin
EPI_ISL_1533794	National Centre For Cell Science	National Centre For Cell Science – INSACOG	Dhiraj Paul, Sonal Manik Chavan, Mohak P Gujare, Shivang P. Bhanushali, Mitali Inamdar, Manoj Kumar Bhat, Ajay Pillai, INSACOG Consortium team, Yogesh Shouche
EPI_ISL_1537092	Randox Laboratories	Wellcome Sanger Institute for the COVID-19 Genomics UK (COG-UK) Consortium	Randox Laboratories and Alex Alderton, Roberto Amato, Jeffrey Barrett, Sonia Goncalves, Ewan Harrison, David K. Jackson, Ian Johnston, Dominic Kwiatkowski, Cordelia Langford, John Sillitoe on behalf of the Wellcome Sanger Institute COVID-19 Surveillance Team
EPI_ISL_1543977	National Public Health Laboratory, National Centre for Infectious Diseases	National Public Health Laboratory, National Centre for Infectious Diseases	Tze Minn Mak, Zhenyang Zhou, Grace Jie Yin Ngan, Royce Ang, Lin Cui, Raymond Tzer Pin Lin
EPI_ISL_1543982	National Public Health Laboratory, National Centre for Infectious Diseases	National Public Health Laboratory, National Centre for Infectious Diseases	Tze Minn Mak, Zhenyang Zhou, Grace Jie Yin Ngan, Royce Ang, Lin Cui, Raymond Tzer Pin Lin
EPI_ISL_1544060	National Centre For Cell Science	National Centre For Cell Science – INSACOG	Dhiraj Paul, Mohak P Gujare, Shivang P. Bhanushali, Mitali Inamdar, Sonal Manik Chavan, Manoj Kumar Bhat, Ajay Pillai, INSACOG Consortium team, Yogesh Shouche
EPI_ISL_1545346	Instituto Nacional de Investigação em Saúde	KRISP, KZN Research Innovation and Sequencing Platform	Morais J, Neto Z, Afonso P, Miranda J, David K, Inglês L, Pereira A, Paulo A Carralero RR Paixão JP, Freitas RH, Mufinda M, Lutucuta S, Giandhari J, Pillay S, Naidoo Y, Emmanuel SJ, Tegally H, Wilkinson E, de Oliveira T
EPI_ISL_1545355	Instituto Nacional de Investigação em Saúde	KRISP, KZN Research Innovation and Sequencing Platform	Morais J, Neto Z, Afonso P, Miranda J, David K, Inglês L, Pereira A, Paulo A Carralero RR Paixão JP, Freitas RH, Mufinda M, Lutucuta S, Giandhari J, Pillay S, Naidoo Y, Emmanuel SJ, Tegally H, Wilkinson E, de Oliveira T
EPI_ISL_1545357	Instituto Nacional de Investigação em Saúde	KRISP, KZN Research Innovation and Sequencing Platform	Morais J, Neto Z, Afonso P, Miranda J, David K, Inglês L, Pereira A, Paulo A Carralero RR Paixão JP, Freitas RH, Mufinda M, Lutucuta S, Giandhari J, Pillay S, Naidoo Y, Emmanuel SJ, Tegally H, Wilkinson E, de Oliveira T
EPI_ISL_1545365	Instituto Nacional de Investigação em Saúde	KRISP, KZN Research Innovation and Sequencing Platform	Morais J, Neto Z, Afonso P, Miranda J, David K, Inglês L, Pereira A, Paulo A Carralero RR Paixão JP, Freitas RH, Mufinda M, Lutucuta S, Giandhari J, Pillay S, Naidoo Y, Emmanuel SJ, Tegally H, Wilkinson E, de Oliveira T
EPI_ISL_1545378	Instituto Nacional de Investigação em Saúde	KRISP, KZN Research Innovation and Sequencing Platform	Morais J, Neto Z, Afonso P, Miranda J, David K, Inglês L, Pereira A, Paulo A Carralero RR Paixão JP, Freitas RH, Mufinda M, Lutucuta S, Giandhari J, Pillay S, Naidoo Y, Emmanuel SJ, Tegally H, Wilkinson E, de Oliveira T
EPI_ISL_1545388	Instituto Nacional de Investigação em Saúde	KRISP, KZN Research Innovation and Sequencing Platform	Morais J, Neto Z, Afonso P, Miranda J, David K, Inglês L, Pereira A, Paulo A Carralero RR Paixão JP, Freitas RH, Mufinda M, Lutucuta S, Giandhari J, Pillay S, Naidoo Y, Emmanuel SJ, Tegally H, Wilkinson E, de Oliveira T
EPI_ISL_1552253	National Virus Reference Laboratory	National Virus Reference Laboratory	Guerrino Macori, Gabriel Gonzalez, Michael Carr, Zoe Yandle, Charlene Bennett, Jonathan Dean, Seamus Fanning, Cillian F De Gascun
EPI_ISL_1562503	Aegis Sciences Corporation	Centers for Disease Control and Prevention Division of Viral Diseases, Pathogen Discovery	Dakota Howard, Dhwani Batra, Peter W. Cook, Kara Moser, Adrian Paskey, Jason Caravas, Benjamin Rambo-Martin, Shatavia Morrison, Christopher Gulvick, Scott Sammons, Yvette Unoarumhi, Darlene Wagner, Matthew Schmerer, Cyndi Clark, Patrick Campbell, Rob Case, Vikramsinha Ghorpade, Holly Houdeshell, Ola Kvalvaag, Dillon Nall, Ethan Sanders, Alec Vest, Shaun Westlund, Matthew Hardison, Clinton R. Pade…
EPI_ISL_1563414	Aegis Sciences Corporation	Centers for Disease Control and Prevention Division of Viral Diseases, Pathogen Discovery	Dakota Howard, Dhwani Batra, Peter W. Cook, Kara Moser, Adrian Paskey, Jason Caravas, Benjamin Rambo-Martin, Shatavia Morrison, Christopher Gulvick, Scott Sammons, Yvette Unoarumhi, Darlene Wagner, Matthew Schmerer, Cyndi Clark, Patrick Campbell, Rob Case, Vikramsinha Ghorpade, Holly Houdeshell, Ola Kvalvaag, Dillon Nall, Ethan Sanders, Alec Vest, Shaun Westlund, Matthew Hardison, Clinton R. Pade…
EPI_ISL_1563665	PHV-FSS	PHV-FSS	Son Nguyen
EPI_ISL_1564187	Lighthouse Lab in Cambridge	Wellcome Sanger Institute for the COVID-19 Genomics UK (COG-UK) Consortium	Rob Howes, The Lighthouse Lab in Cambridge and Alex Alderton, Roberto Amato, Jeffrey Barrett, Sonia Goncalves, Ewan Harrison, David K. Jackson, Ian Johnston, Dominic Kwiatkowski, Cordelia Langford, John Sillitoe on behalf of the Wellcome Sanger Institute COVID-19 Surveillance Team
EPI_ISL_1566762	Labor Dr. Heidrich & Kollegen MVZ GmbH Hamburg	Robert Koch Institute	unknown
EPI_ISL_1571307	Eurofins LifeCodexx GmbH	Robert Koch Institute	unknown
EPI_ISL_1571754	SYNLAB MVZ Leinfelden-Echterdingen	Robert Koch Institute	unknown
EPI_ISL_1573247	Labor Prof. Dr. G. Enders MVZ GbR	Robert Koch Institute	unknown
EPI_ISL_1573264	Labor Prof. Dr. G. Enders MVZ GbR	Robert Koch Institute	unknown
EPI_ISL_1584049	Lighthouse Lab in Cambridge	Wellcome Sanger Institute for the COVID-19 Genomics UK (COG-UK) Consortium	Rob Howes, The Lighthouse Lab in Cambridge and Alex Alderton, Roberto Amato, Jeffrey Barrett, Sonia Goncalves, Ewan Harrison, David K. Jackson, Ian Johnston, Dominic Kwiatkowski, Cordelia Langford, John Sillitoe on behalf of the Wellcome Sanger Institute COVID-19 Surveillance Team
EPI_ISL_1591163	Platform BIS UZA/UAntwerpen	Labo Klinische Biologie, UZA	Marie Le Mercier, Jasmine Coppens, Basil Britto Xavier, Christine Lammens, Veerle Matheeussen, Herman Goossens
EPI_ISL_1595971	Dutch COVID-19 response team	National Institute for Public Health and the Environment (RIVM)	Adam Meijer, Harry Vennema, Dirk Eggink, Jeroen Cremer, Sharon van den Brink, Bas van der Veer, AnneMarie van den Brandt, Lisa Wijsman, Kim Freriks, Ryanne Jaarsma, Euníce Then, Jolienke Hardeman, Lynn Aarts, Sanne Bos, Melissa van Tuil, Robert Kohl, Linda van de Nes, Sjoerd Kuiling, James Groot, Florian Zwagemaker, Dennis Schmitz, Annelies Kroneman, Karim Hajji, Chantal Reusken, on behalf of the…
EPI_ISL_1599177	Cliniques universitaires Saint-Luc	UCLouvain/IREC/MBLG	Jean Ruelle, Lysa Pinsmaye, Benoit Kabamba Mukadi
EPI_ISL_1613245	Fulgent Genetics	Centers for Disease Control and Prevention Division of Viral Diseases, Pathogen Discovery	Dakota Howard, Dhwani Batra, Peter W. Cook, Kara Moser, Adrian Paskey, Jason Caravas, Benjamin Rambo-Martin, Shatavia Morrison, Christopher Gulvick, Scott Sammons, Yvette Unoarumhi, Darlene Wagner, Matthew Schmerer, Harry Gao, Mickey Li, John Gao, Joseph Fierro, Benafsh Sapra, Becky Tsai, Yan Meng, Doreen Ng, James Xie, Clinton R. Paden, Duncan MacCannell
EPI_ISL_1613980	Fulgent Genetics	Centers for Disease Control and Prevention Division of Viral Diseases, Pathogen Discovery	Dakota Howard, Dhwani Batra, Peter W. Cook, Kara Moser, Adrian Paskey, Jason Caravas, Benjamin Rambo-Martin, Shatavia Morrison, Christopher Gulvick, Scott Sammons, Yvette Unoarumhi, Darlene Wagner, Matthew Schmerer, Harry Gao, Mickey Li, John Gao, Joseph Fierro, Benafsh Sapra, Becky Tsai, Yan Meng, Doreen Ng, James Xie, Clinton R. Paden, Duncan MacCannell
EPI_ISL_1614854	Fulgent Genetics	Centers for Disease Control and Prevention Division of Viral Diseases, Pathogen Discovery	Dakota Howard, Dhwani Batra, Peter W. Cook, Kara Moser, Adrian Paskey, Jason Caravas, Benjamin Rambo-Martin, Shatavia Morrison, Christopher Gulvick, Scott Sammons, Yvette Unoarumhi, Darlene Wagner, Matthew Schmerer, Harry Gao, Mickey Li, John Gao, Joseph Fierro, Benafsh Sapra, Becky Tsai, Yan Meng, Doreen Ng, James Xie, Clinton R. Paden, Duncan MacCannell
EPI_ISL_1615597	Area of Virology, Serology and Virology Division (SAViD), New South Wales Health Pathology Randwick	Virology Research Laboratory; Area of Virology, Serology and Virology Division (SAViD), New South Wales Health Pathology Randwick	Foster, C.; Au, J.; Ruiz Silva, M.; Deveson, I.; Bull, R.; Van Hal, S.; Rawlinson, W.
EPI_ISL_1620158	National Public Health Laboratory, National Centre for Infectious Diseases	National Public Health Laboratory, National Centre for Infectious Diseases	Tze Minn Mak, Zhenyang Zhou, Grace Jie Yin Ngan, Royce Ang, Lin Cui, Raymond Tzer Pin Lin
EPI_ISL_1621294	LabPLUS	Institute of Environmental Science and Research (ESR)	Rachel Boyle, SallyAnn Harbison, Olivia Stroeven, Xiaoyun Ren, Matt Storey, Nikki Freed, Muhammad Faisal, Jing Wang, Hermes Perez, Anja Werno, Antje van der Linden, Arlo Upton, Chris Mansell, David Hammer, Dragana Drinkovic, Gary McAuliffe, Hana Sofia Andersson, James Ussher, Jill Sherwood, Josh Freeman, Julia Howard, Juliet Elvy, Mary DeAlmeida, Matt Blakiston, Matthew Rogers, Max Bloomfield, Mi…
EPI_ISL_1621304	LabPLUS	Institute of Environmental Science and Research (ESR)	Rachel Boyle, SallyAnn Harbison, Olivia Stroeven, Xiaoyun Ren, Matt Storey, Nikki Freed, Muhammad Faisal, Jing Wang, Hermes Perez, Anja Werno, Antje van der Linden, Arlo Upton, Chris Mansell, David Hammer, Dragana Drinkovic, Gary McAuliffe, Hana Sofia Andersson, James Ussher, Jill Sherwood, Josh Freeman, Julia Howard, Juliet Elvy, Mary DeAlmeida, Matt Blakiston, Matthew Rogers, Max Bloomfield, Mi…
EPI_ISL_1621312	LabPLUS	Institute of Environmental Science and Research (ESR)	Rachel Boyle, SallyAnn Harbison, Olivia Stroeven, Xiaoyun Ren, Matt Storey, Nikki Freed, Muhammad Faisal, Jing Wang, Hermes Perez, Anja Werno, Antje van der Linden, Arlo Upton, Chris Mansell, David Hammer, Dragana Drinkovic, Gary McAuliffe, Hana Sofia Andersson, James Ussher, Jill Sherwood, Josh Freeman, Julia Howard, Juliet Elvy, Mary DeAlmeida, Matt Blakiston, Matthew Rogers, Max Bloomfield, Mi…
EPI_ISL_1621314	LabPLUS	Institute of Environmental Science and Research (ESR)	Rachel Boyle, SallyAnn Harbison, Olivia Stroeven, Xiaoyun Ren, Matt Storey, Nikki Freed, Muhammad Faisal, Jing Wang, Hermes Perez, Anja Werno, Antje van der Linden, Arlo Upton, Chris Mansell, David Hammer, Dragana Drinkovic, Gary McAuliffe, Hana Sofia Andersson, James Ussher, Jill Sherwood, Josh Freeman, Julia Howard, Juliet Elvy, Mary DeAlmeida, Matt Blakiston, Matthew Rogers, Max Bloomfield, Mi…
EPI_ISL_1621315	LabPLUS	Institute of Environmental Science and Research (ESR)	Rachel Boyle, SallyAnn Harbison, Olivia Stroeven, Xiaoyun Ren, Matt Storey, Nikki Freed, Muhammad Faisal, Jing Wang, Hermes Perez, Anja Werno, Antje van der Linden, Arlo Upton, Chris Mansell, David Hammer, Dragana Drinkovic, Gary McAuliffe, Hana Sofia Andersson, James Ussher, Jill Sherwood, Josh Freeman, Julia Howard, Juliet Elvy, Mary DeAlmeida, Matt Blakiston, Matthew Rogers, Max Bloomfield, Mi…
EPI_ISL_1621324	LabPLUS	Institute of Environmental Science and Research (ESR)	Rachel Boyle, SallyAnn Harbison, Olivia Stroeven, Xiaoyun Ren, Matt Storey, Nikki Freed, Muhammad Faisal, Jing Wang, Hermes Perez, Anja Werno, Antje van der Linden, Arlo Upton, Chris Mansell, David Hammer, Dragana Drinkovic, Gary McAuliffe, Hana Sofia Andersson, James Ussher, Jill Sherwood, Josh Freeman, Julia Howard, Juliet Elvy, Mary DeAlmeida, Matt Blakiston, Matthew Rogers, Max Bloomfield, Mi…
EPI_ISL_1623009	National Virus Reference Laboratory	National Virus Reference Laboratory	Zoe Yandle, Charlene Bennett, Gabriel Gonzalez, Michael Carr, Jonathan Dean, Cillian F De Gascun
EPI_ISL_1623010	National Virus Reference Laboratory	National Virus Reference Laboratory	Zoe Yandle, Charlene Bennett, Gabriel Gonzalez, Michael Carr, Jonathan Dean, Cillian F De Gascun
EPI_ISL_1634424	National Public Health Laboratory, National Centre for Infectious Diseases	National Public Health Laboratory, National Centre for Infectious Diseases	Tze Minn Mak, Zhenyang Zhou, Grace Jie Yin Ngan, Royce Ang, Lin Cui, Raymond Tzer Pin Lin
EPI_ISL_1634426	National Public Health Laboratory, National Centre for Infectious Diseases	National Public Health Laboratory, National Centre for Infectious Diseases	Tze Minn Mak, Zhenyang Zhou, Grace Jie Yin Ngan, Royce Ang, Lin Cui, Raymond Tzer Pin Lin
EPI_ISL_1641213	MVZ Labor Krone GbR	Robert Koch Institute	unknown
EPI_ISL_1647029	SC (UCO) Igiene e Sanità Pubblica (funzione integrata con SC Microbiologia e Virologia)	ARGO Laboratorio Genomica ed Epigenomica	Licastro D, Dal Monego S, Degasperi M, D'Agaro P, Lombardo F
EPI_ISL_1647348	Division of Emerging Infectious Diseases, Bureau of Infectious Diseases Diagnosis Control, Korea Disease Control and Prevention Agency	Division of Emerging Infectious Diseases, Bureau of Infectious Diseases Diagnosis Control, Korea Disease Control and Prevention Agency	Ae Kyung Park, Il-Hwan Kim, Heui Man Kim, Jeong-Min Kim, Jeong-Ah Kim, Chae Young Lee, Jin Sun No, Eun-Jin Kim
EPI_ISL_1647351	Division of Emerging Infectious Diseases, Bureau of Infectious Diseases Diagnosis Control, Korea Disease Control and Prevention Agency	Division of Emerging Infectious Diseases, Bureau of Infectious Diseases Diagnosis Control, Korea Disease Control and Prevention Agency	Ae Kyung Park, Il-Hwan Kim, Heui Man Kim, Jeong-Min Kim, Jeong-Ah Kim, Chae Young Lee, Jin Sun No, Eun-Jin Kim
EPI_ISL_1647352	Division of Emerging Infectious Diseases, Bureau of Infectious Diseases Diagnosis Control, Korea Disease Control and Prevention Agency	Division of Emerging Infectious Diseases, Bureau of Infectious Diseases Diagnosis Control, Korea Disease Control and Prevention Agency	Ae Kyung Park, Il-Hwan Kim, Heui Man Kim, Jeong-Min Kim, Jeong-Ah Kim, Chae Young Lee, Jin Sun No, Eun-Jin Kim
EPI_ISL_1652119	National Public Health Laboratory, National Centre for Infectious Diseases	National Public Health Laboratory, National Centre for Infectious Diseases	Tze Minn Mak, Zhenyang Zhou, Grace Jie Yin Ngan, Royce Ang, Lin Cui, Raymond Tzer Pin Lin
EPI_ISL_1658295	Viollier AG	Department of Biosystems Science and Engineering, ETH Zurich	Christian Beisel, Sarah Nadeau, Chaoran Chen, Ivan Topolsky, Philipp Jablonski, Lara Fuhrmann, David Dreifuss, Katharina Jahn, Rebecca Denes, Mirjam Feldkamp, Ina Nissen, Natascha Santacroce, Elodie Burcklen, Christiane Beckmann, Maurice Redondo, Olivier Kobel, Christoph Noppen, Sophie Seidel, Noemie Santamaria de Souza, Niko Beerenwinkel, Tanja Stadler
EPI_ISL_1658609	Viollier AG	Department of Biosystems Science and Engineering, ETH Zurich	Chaoran Chen, Sarah Nadeau, Catharine Aquino, Ivan Topolsky, Philipp Jablonski, Lara Fuhrmann, David Dreifuss, Katharina Jahn, Andreia Cabral de Gouvea, Maria Domenica Moccia, Simon Gruter, Timothy Sykes, Lennart Opitz, Griffin White, Laura Neff, Doris Popovic, Andrea Patrignani, Jay Tracy, Ralph Schlapbach, Christiane Beckmann, Maurice Redondo, Olivier Kobel, Christoph Noppen, Sophie Seidel, Noe…
EPI_ISL_1658683	Viollier AG	Department of Biosystems Science and Engineering, ETH Zurich	Chaoran Chen, Sarah Nadeau, Catharine Aquino, Ivan Topolsky, Philipp Jablonski, Lara Fuhrmann, David Dreifuss, Katharina Jahn, Andreia Cabral de Gouvea, Maria Domenica Moccia, Simon Gruter, Timothy Sykes, Lennart Opitz, Griffin White, Laura Neff, Doris Popovic, Andrea Patrignani, Jay Tracy, Ralph Schlapbach, Christiane Beckmann, Maurice Redondo, Olivier Kobel, Christoph Noppen, Sophie Seidel, Noe…
EPI_ISL_1660430	Communicable Disease Laboratory, Public Health Directorate	Communicable Disease Laboratory, Public Health Directorate	Alwasti,H., AlHujairi,Z., AlAbbas,Z., Marhoon,A., Almoamen,G.
EPI_ISL_1660434	Communicable Disease Laboratory, Public Health Directorate	Communicable Disease Laboratory, Public Health Directorate	Alwasti,H., AlHujairi,Z., AlAbbas,Z., Marhoon,A., Almoamen,G.
EPI_ISL_1660441	Communicable Disease Laboratory, Public Health Directorate	Communicable Disease Laboratory, Public Health Directorate	Alwasti,H., AlHujairi,Z., AlAbbas,Z., Marhoon,A., Almoamen,G.
EPI_ISL_1660445	Communicable Disease Laboratory, Public Health Directorate	Communicable Disease Laboratory, Public Health Directorate	Alwasti,H., AlHujairi,Z., AlAbbas,Z., Marhoon,A., Almoamen,G.
EPI_ISL_1660450	Communicable Disease Laboratory, Public Health Directorate	Communicable Disease Laboratory, Public Health Directorate	Alwasti,H., AlHujairi,Z., AlAbbas,Z., Marhoon,A., Almoamen,G.
EPI_ISL_1660459	Communicable Disease Laboratory, Public Health Directorate	Communicable Disease Laboratory, Public Health Directorate	Alwasti,H., AlHujairi,Z., AlAbbas,Z., Marhoon,A., Almoamen,G.
EPI_ISL_1662410	BRLSABVM Government Medical College, Rajnandgaon, Chhattisgarh	Institute of Life Sciences - INSACOG	Sunil K. Raghav, Safal Walia, Arup Ghosh, Atimukta Jha, Amol M. Kanampalliwar, Shifu Aggarwal, Rupesh Dash, Rajeeb Swain, Punit Prasad, INSACOG Consortium, Ajay Parida
EPI_ISL_1663435	NCCS, Pune	Institute of Life Sciences - INSACOG	Sunil K. Raghav, Safal Walia, Arup Ghosh, Atimukta Jha, Amol M. Kanampalliwar, Shifu Aggarwal, Rupesh Dash, Rajeeb Swain, Punit Prasad, INSACOG Consortium, Ajay Parida
EPI_ISL_1663516	AIIMS, Patna	Institute of Life Sciences - INSACOG	Sunil K. Raghav, Safal Walia, Arup Ghosh, Atimukta Jha, Amol M. Kanampalliwar, Shifu Aggarwal, Rupesh Dash, Rajeeb Swain, Punit Prasad, INSACOG Consortium, Ajay Parida
EPI_ISL_1671957	SYNLAB	GIGA Medical Genomics	Keith Durkin, Maria Artesi, Sébastien Bontems, Raphaël Boreux, Bouchra Boujemla, Nathalie Renotte, Cécile Meex, Pierrette Melin, Marie-Pierre Hayette, Vincent Bours
EPI_ISL_1675223	Stanford Health Care	Stanford University School of Medicine, Clinical Virology Laboratory	Michelle Verghese, Becky Jiang, Naomi Iwai, Marilyn Mar, Malaya K. Sahoo, Daniel Solis, Mamdouh Sibai, Fumiko Yamamoto, Kenji O. Mfuh, Jacob Miller, Hannah Wang, James Zehnder, and Benjamin A. Pinsky
EPI_ISL_1680383	UW Virology Lab	UW Virology Lab	Pavitra Roychoudhury, Hong Xie, Lasata Shrestha, Shah Mohamed Bakhash, Michelle Lin, Noah R. Baker, Sean Ellis, Meei-Li Huang, Keith R Jerome, Alexander Greninger
EPI_ISL_1680384	UW Virology Lab	UW Virology Lab	Pavitra Roychoudhury, Hong Xie, Lasata Shrestha, Shah Mohamed Bakhash, Michelle Lin, Noah R. Baker, Sean Ellis, Meei-Li Huang, Keith R Jerome, Alexander Greninger
EPI_ISL_1686388	Aegis Sciences Corporation	Centers for Disease Control and Prevention Division of Viral Diseases, Pathogen Discovery	Dakota Howard, Dhwani Batra, Peter W. Cook, Kara Moser, Adrian Paskey, Jason Caravas, Benjamin Rambo-Martin, Shatavia Morrison, Christopher Gulvick, Scott Sammons, Yvette Unoarumhi, Darlene Wagner, Matthew Schmerer, Cyndi Clark, Patrick Campbell, Rob Case, Vikramsinha Ghorpade, Holly Houdeshell, Ola Kvalvaag, Dillon Nall, Ethan Sanders, Alec Vest, Shaun Westlund, Matthew Hardison, Clinton R. Pade…
EPI_ISL_1698062	Randox Laboratories	Wellcome Sanger Institute for the COVID-19 Genomics UK (COG-UK) Consortium	Randox Laboratories and Alex Alderton, Roberto Amato, Jeffrey Barrett, Sonia Goncalves, Ewan Harrison, David K. Jackson, Ian Johnston, Dominic Kwiatkowski, Cordelia Langford, John Sillitoe on behalf of the Wellcome Sanger Institute COVID-19 Surveillance Team
EPI_ISL_1698093	Lighthouse Lab in Milton Keynes	Wellcome Sanger Institute for the COVID-19 Genomics UK (COG-UK) Consortium	The Lighthouse Lab in Milton Keynes and Alex Alderton, Roberto Amato, Jeffrey Barrett, Sonia Goncalves, Ewan Harrison, David K. Jackson, Ian Johnston, Dominic Kwiatkowski, Cordelia Langford, John Sillitoe on behalf of the Wellcome Sanger Institute COVID-19 Surveillance Team
EPI_ISL_1698179	Lighthouse Lab in Milton Keynes	Wellcome Sanger Institute for the COVID-19 Genomics UK (COG-UK) Consortium	The Lighthouse Lab in Milton Keynes and Alex Alderton, Roberto Amato, Jeffrey Barrett, Sonia Goncalves, Ewan Harrison, David K. Jackson, Ian Johnston, Dominic Kwiatkowski, Cordelia Langford, John Sillitoe on behalf of the Wellcome Sanger Institute COVID-19 Surveillance Team
EPI_ISL_1704484	ICMR-National Institute of Virology - INSACOG	NIV Influenza	Dr. Varsha Potdar
EPI_ISL_1704536	ICMR-National Institute of Virology - INSACOG	NIV Influenza	Dr. Varsha Potdar
EPI_ISL_1704586	ICMR-National Institute of Virology - INSACOG	NIV Influenza	Dr. Varsha Potdar
EPI_ISL_1704812	National Public Health Laboratory, National Centre for Infectious Diseases	National Public Health Laboratory, National Centre for Infectious Diseases	Tze Minn Mak, Zhenyang Zhou, Grace Jie Yin Ngan, Royce Ang, Lin Cui, Raymond Tzer Pin Lin
EPI_ISL_1704836	National Public Health Laboratory, National Centre for Infectious Diseases	National Public Health Laboratory, National Centre for Infectious Diseases	Tze Minn Mak, Zhenyang Zhou, Grace Jie Yin Ngan, Royce Ang, Lin Cui, Raymond Tzer Pin Lin
EPI_ISL_1705178	Dutch COVID-19 response team	National Institute for Public Health and the Environment (RIVM)	Adam Meijer, Harry Vennema, Dirk Eggink, Jeroen Cremer, Sharon van den Brink, Bas van der Veer, AnneMarie van den Brandt, Lisa Wijsman, Kim Freriks, Ryanne Jaarsma, Euníce Then, Jolienke Hardeman, Lynn Aarts, Sanne Bos, Melissa van Tuil, Robert Kohl, Linda van de Nes, Sjoerd Kuiling, James Groot, Florian Zwagemaker, Dennis Schmitz, Annelies Kroneman, Karim Hajji, Chantal Reusken, on behalf of the…
EPI_ISL_1705973	Dutch COVID-19 response team	National Institute for Public Health and the Environment (RIVM)	Adam Meijer, Harry Vennema, Dirk Eggink, Jeroen Cremer, Sharon van den Brink, Bas van der Veer, AnneMarie van den Brandt, Lisa Wijsman, Kim Freriks, Ryanne Jaarsma, Euníce Then, Jolienke Hardeman, Lynn Aarts, Sanne Bos, Melissa van Tuil, Robert Kohl, Linda van de Nes, Sjoerd Kuiling, James Groot, Florian Zwagemaker, Dennis Schmitz, Annelies Kroneman, Karim Hajji, Chantal Reusken, on behalf of the…
EPI_ISL_1705985	Dutch COVID-19 response team	National Institute for Public Health and the Environment (RIVM)	Adam Meijer, Harry Vennema, Dirk Eggink, Jeroen Cremer, Sharon van den Brink, Bas van der Veer, AnneMarie van den Brandt, Lisa Wijsman, Kim Freriks, Ryanne Jaarsma, Euníce Then, Jolienke Hardeman, Lynn Aarts, Sanne Bos, Melissa van Tuil, Robert Kohl, Linda van de Nes, Sjoerd Kuiling, James Groot, Florian Zwagemaker, Dennis Schmitz, Annelies Kroneman, Karim Hajji, Chantal Reusken, on behalf of the…
EPI_ISL_1706599	Virology Unit, Institut Pasteur du Cambodge	Virology Unit, Institut Pasteur du Cambodge	Jurre Y Siegers, Teyputita Ou, Leakhena Pum, Cecile Troupin, Ly Sovann, Kraing Sidonn, Yi Sengdoeurn, Chin Savuth, Chau Darapheak, Veasna Duong, Erik A Karlsson
EPI_ISL_1716736	Laboratory of Immunohematology, Division of Hematology	Greek Genome Center, Biomedical Research Foundation of the Academy of Athens (BRFAA)	Emmanouil Athanasiadis, Ioannis Vatsellas, Theodoros Loupis, Katerina Zoi, Athanasia Mouzaki, Dimitrios Thanos
EPI_ISL_1716737	Central Public Health Lab, National Public Health Organization	Greek Genome Center, Biomedical Research Foundation of the Academy of Athens (BRFAA)	Emmanouil Athanasiadis, Ioannis Vatsellas, Theodoros Loupis, Katerina Zoi, Kyriaki Tryfinopoulou, Dimitrios Thanos
EPI_ISL_1724314	Labor Prof. Dr. G. Enders MVZ GbR	Robert Koch Institute	unknown
EPI_ISL_1731198	National Virus Reference Laboratory	National Virus Reference Laboratory	Zoe Yandle, Charlene Bennett, Gabriel Gonzalez, Michael Carr, Jonathan Dean, Cillian F De Gascun
EPI_ISL_1739160	Labeto - CAB - Leiria	Instituto Nacional de Saude (INSA)	Borges et al
EPI_ISL_1739170	Labeto - CAB - Leiria	Instituto Nacional de Saude (INSA)	Borges et al
EPI_ISL_1739179	Labeto - CAB - Leiria	Instituto Nacional de Saude (INSA)	Borges et al
EPI_ISL_1739182	SYNLAB	Instituto Nacional de Saude (INSA)	Borges et al
EPI_ISL_1745201	Platform BIS UZA/UAntwerpen	Labo Klinische Biologie, UZA	Marie Le Mercier, Jasmine Coppens, Basil Britto Xavier, Christine Lammens, Veerle Matheeussen, Herman Goossens
EPI_ISL_1745202	Platform BIS UZA/UAntwerpen	Labo Klinische Biologie, UZA	Marie Le Mercier, Jasmine Coppens, Basil Britto Xavier, Christine Lammens, Veerle Matheeussen, Herman Goossens
EPI_ISL_1745236	ULSS 7 Pedemontana - Distretto 2	Istituto Zooprofilattico Sperimentale delle Venezie	Adelaide Milani, Alessia Schivo, Annalisa Salviato, Elisa Palumbo, Erika Giorgia Quaranta, Luca Tassoni, Ambra Pastori, Edoardo Giussani, Alice Fusaro, Isabella Monne, Calogero Terregino, Antonia Ricci
EPI_ISL_1750651	Viollier AG	Department of Biosystems Science and Engineering, ETH Zürich	Chaoran Chen, Sarah Nadeau, Ivan Topolsky, Emmanouil Dermitzakis, Keith Harshman, Ioannis Xenarios, Henri Pegeot, Lorenzo Cerutti, Deborah Penet, Philipp Jablonski, Lara Fuhrmann, David Dreifuss, Katharina Jahn, Christiane Beckmann, Maurice Redondo, Olivier Kobel, Christoph Noppen, Sophie Seidel, Noemie Santamaria de Souza, Niko Beerenwinkel, Tanja Stadler
EPI_ISL_1750690	Viollier AG	Department of Biosystems Science and Engineering, ETH Zürich	Chaoran Chen, Sarah Nadeau, Ivan Topolsky, Emmanouil Dermitzakis, Keith Harshman, Ioannis Xenarios, Henri Pegeot, Lorenzo Cerutti, Deborah Penet, Philipp Jablonski, Lara Fuhrmann, David Dreifuss, Katharina Jahn, Christiane Beckmann, Maurice Redondo, Olivier Kobel, Christoph Noppen, Sophie Seidel, Noemie Santamaria de Souza, Niko Beerenwinkel, Tanja Stadler
EPI_ISL_1752400	Max von Pettenkofer Institute, Virology, National Reference Center for Retroviruses, LMU Munich	Laboratory for Functional Genome Analysis; Dept. Genomics; Gene Center of the LMU Munich	Max Muenchhoff; Stefan Krebs; Alexander Graf; Oliver Keppler; Helmut Blum
EPI_ISL_1785341	National Virus Reference Laboratory	National Virus Reference Laboratory	Fiona Crispie, Calum Walsh, Matthew McCabe, Zoe Yandle, Charlene Bennet, Gabriel Gonzalez, Michael Carr, Jonathan Dean, Paul Cotter, Cillian F De Gascun
EPI_ISL_1787209	Broad Institute Clinical Research Sequencing Platform	Infectious Disease Program, Broad Institute of Harvard and MIT	Siddle,K.J., Adams,G., Pearlman,L., Gladden-Young,A., Vicente,G., Blumenstiel,B., DeFelice,M., Lee,M., McGovern,S., Lagerborg,K., Rudy,M., DeRuff,K., Carter,A., Normandin,E., Bauer,M., Reilly,S., Tomkins-Tinch,C., Loreth,C., Chaluvadi,S., Meldrim,J., Granger,B., Lemieux,J.E., Birren,B.W., Sabeti,P.C., Larkin,K., Dodge,S., Lennon,N., Madoff,L., Brown,C., Gallagher,G., Smole,S., Park,D.J., Gabriel,…
EPI_ISL_1787254	Institute for Medical Research, Infectious Disease Research Centre, National Institutes of Health, Ministry of Health Malaysia	Institute for Medical Research, Infectious Disease Research Centre, National Institutes of Health, Ministry of Health Malaysia	Suppiah J, Kamel K, Mohd Zawawi Z, Azizan MA, Ramly N, Robert F, Thayan R
EPI_ISL_1789541	WHO National Influenza Centre Russian Federation	WHO National Influenza Centre Russian Federation	Andrey Komissarov, Artem Fadeev, Kseniya Komissarova, Oula Mansour, Mikhail Bakaev, Tamila Musaeva, Maria Timofeeva, Veronika Eder, Maria Pisareva, Daria Danilenko, Ksenia Safina, Elena Nabieva, Georgii Bazykin, Dmitry Lioznov
EPI_ISL_1789673	Pro-Vitam Diagnostics and Research Laboratory	Pro-Vitam Diagnostics and Research Laboratory	Szilard N. Fejer, Istvan Horvath, Monika Korodi, Kinga Rakosi, Zsuzsanna Jenei
EPI_ISL_1791067	Limmattal Hospital	Institute of Medical Virology, University of Zurich	Verena Kufner, Gabriela Ziltener, Maryam Zaheri, Stefan Schmutz, Annette Audigé, Maria Grünberg, Kevin Steiner, Jon Huder, Cyril Shah, Riccarda Capaul, Guido Bloemberg, Jürg Böni, Michael Huber, Alexandra Trkola
EPI_ISL_1792906	Dutch COVID-19 response team	National Institute for Public Health and the Environment (RIVM)	Adam Meijer, Harry Vennema, Dirk Eggink, Jeroen Cremer, Sharon van den Brink, Bas van der Veer, AnneMarie van den Brandt, Lisa Wijsman, Kim Freriks, Ryanne Jaarsma, Euníce Then, Lynn Aarts, Sanne Bos, Melissa van Tuil, Robert Kohl, Linda van de Nes, Sjoerd Kuiling, James Groot, Florian Zwagemaker, Dennis Schmitz, Annelies Kroneman, Karim Hajji, Chantal Reusken, on behalf of the national COVID-19 …
EPI_ISL_1792922	Dutch COVID-19 response team	National Institute for Public Health and the Environment (RIVM)	Adam Meijer, Harry Vennema, Dirk Eggink, Jeroen Cremer, Sharon van den Brink, Bas van der Veer, AnneMarie van den Brandt, Lisa Wijsman, Kim Freriks, Ryanne Jaarsma, Euníce Then, Lynn Aarts, Sanne Bos, Melissa van Tuil, Robert Kohl, Linda van de Nes, Sjoerd Kuiling, James Groot, Florian Zwagemaker, Dennis Schmitz, Annelies Kroneman, Karim Hajji, Chantal Reusken, on behalf of the national COVID-19 …
EPI_ISL_1797436	WHO National Influenza Centre Russian Federation	WHO National Influenza Centre Russian Federation	Andrey Komissarov, Artem Fadeev, Kseniya Komissarova, Oula Mansour, Mikhail Bakaev, Tamila Musaeva, Maria Timofeeva, Veronika Eder, Maria Pisareva, Daria Danilenko, Ksenia Safina, Elena Nabieva, Georgii Bazykin, Dmitry Lioznov
EPI_ISL_1799383	Laboratory Corporation of America	Centers for Disease Control and Prevention Division of Viral Diseases, Pathogen Discovery	Dakota Howard, Dhwani Batra, Peter W. Cook, Kara Moser, Adrian Paskey, Jason Caravas, Benjamin Rambo-Martin, Shatavia Morrison, Christopher Gulvick, Scott Sammons, Yvette Unoarumhi, Darlene Wagner, Matthew Schmerer, Minoo Agarwal, Eyad Almasri, Debbie Boles, Ayla Burns, Nuthawin Charoensri, Oren Cohen, Susan Countryman, Mary Ann Cristobal, Bobbi Croy, Suzanne Dale, Hrushikesh Deshmukh, Amanda Dou…
EPI_ISL_1799474	Laboratory Corporation of America	Centers for Disease Control and Prevention Division of Viral Diseases, Pathogen Discovery	Dakota Howard, Dhwani Batra, Peter W. Cook, Kara Moser, Adrian Paskey, Jason Caravas, Benjamin Rambo-Martin, Shatavia Morrison, Christopher Gulvick, Scott Sammons, Yvette Unoarumhi, Darlene Wagner, Matthew Schmerer, Minoo Agarwal, Eyad Almasri, Debbie Boles, Ayla Burns, Nuthawin Charoensri, Oren Cohen, Susan Countryman, Mary Ann Cristobal, Bobbi Croy, Suzanne Dale, Hrushikesh Deshmukh, Amanda Dou…
EPI_ISL_1805024	Institute of Virology, Medical Center, University of Freiburg, Freiburg, Germany	Institute of Virology, Clinial Virus Genomics, Medical Center, University of Freiburg, Freiburg, Germany	Jonas Fuchs, Lisa Kern, Lena Jaki, Sandra Reuter, Hajo Grundmann, Marcus Panning
EPI_ISL_1808654	Swedish national genomic surveillance program of SARS-CoV-2	The Public Health Agency of Sweden	Maximilian Riess, Maria Lind Karlberg, Alma Brolund, Swedish national genomic surveillance program of SARS-CoV-2
EPI_ISL_1808686	Swedish national genomic surveillance program of SARS-CoV-2	The Public Health Agency of Sweden	Maximilian Riess, Maria Lind Karlberg, Alma Brolund, Swedish national genomic surveillance program of SARS-CoV-2
EPI_ISL_1811433	Laboratorio Central de Epidemiología (LCE)	Instituto de Biotecnología de la UNAM	Julio Elias Alvarado-Yaah, Carlos F. Arias, Santiago Ávila-Ríos, Víctor Hugo Borja-Aburto, Celia Boukadida, Juan Bautista Chale-Dzul, Célida Duque-Molina, José Antonio Enciso-Moreno, Gloria Elena Espinosa-Ayala, Fernando Fontove-Herrera, Victor Eduardo Garcia-Arias, Concepción Grajales-Muñiz, Ricardo Grande, Alfredo Herrera-Estrella, Carla Ivón Herrera-Najera, Pavel Isa, Brenda Irasema Maldonado-…
EPI_ISL_1816917	PathWest Laboratory Medicine WA	PathWest Laboratory Medicine WA Microbial Surveillance Unit	PathWest Laboratory Medicine WA Microbial Surveillance Unit
EPI_ISL_1816922	PathWest Laboratory Medicine WA	PathWest Laboratory Medicine WA Microbial Surveillance Unit	PathWest Laboratory Medicine WA Microbial Surveillance Unit
EPI_ISL_1816949	National Public Health Laboratory, National Centre for Infectious Diseases	National Public Health Laboratory, National Centre for Infectious Diseases	Tze Minn Mak, Zhenyang Zhou, Grace Jie Yin Ngan, Royce Ang, Lin Cui, Raymond Tzer Pin Lin
EPI_ISL_1816960	National Public Health Laboratory, National Centre for Infectious Diseases	National Public Health Laboratory, National Centre for Infectious Diseases	Tze Minn Mak, Zhenyang Zhou, Grace Jie Yin Ngan, Royce Ang, Lin Cui, Raymond Tzer Pin Lin
EPI_ISL_1816967	National Public Health Laboratory, National Centre for Infectious Diseases	National Public Health Laboratory, National Centre for Infectious Diseases	Tze Minn Mak, Zhenyang Zhou, Grace Jie Yin Ngan, Royce Ang, Lin Cui, Raymond Tzer Pin Lin
EPI_ISL_1821470	Santa Clara County Public Health Laboratory	Chan-Zuckerberg Biohub	CZB Cliahub Consortium
EPI_ISL_1822601	Biolab Diagnostic Laboratories	Biolab Diagnostic Laboratories	Issa Abu-Dayyeh, Ahmad Tibi, Lama Hussein, Shayma Ali, Badia Saddedin, Eiad Atwa, Amid Abdelnour
EPI_ISL_1823177	Biolab Diagnostic Laboratories	Biolab Diagnostic Laboratories	Issa Abu-Dayyeh, Ahmad Tibi, Lama Hussein, Shayma Ali, Badia Saddedin, Eiad Atwa, Amid Abdelnour
EPI_ISL_1824285	Pathology and Laboratory Medicine Institute, Cleveland Clinic, Ohio, USA	Pathology and Laboratory Medicine Institute, Cleveland Clinic, Ohio, USA	Jessica Spildener, Joy Nakitandwe, Kristen McDonnell, David Plunkett, Zheng Jin Tu, Jay Brock, Yu-Wei Cheng, Gary Procop, Daniel Rhoads, Daniel H. Farkas, David Bosler
EPI_ISL_1824604	PRVKP FK UI	National Institute of Health Research and Development	Vivi Setiawaty, Hana Apsari Pawestri, Subangkit, Kartika Dewi Puspa, Arie Ardiansyah Nugraha, Hartanti Dian Ikawati, Krisna Pangesti, Nelly Puspandari
EPI_ISL_1824607	PKC Jagakarsa	National Institute of Health Research and Development	Vivi Setiawaty, Hana Apsari Pawestri, Subangkit, Kartika Dewi Puspa, Arie Ardiansyah Nugraha, Hartanti Dian Ikawati, Krisna Pangesti, Nelly Puspandari
EPI_ISL_1827727	Centralny Szpital Kliniczny MSWiA w Warszawie	1. Virogenetics Laboratory of Virology, Małopolska Centre of Biotechnology, Jagiellonian University.
https://www.gisaid.org/
EPI_ISL_1828716	National Institute of Public Health	State Veterinary Institute Prague	Nagy,A;Jirincova,H;Suri,T;Trnka,D;Vecerova,J
EPI_ISL_1829843	Lighthouse Lab in Alderley Park	Wellcome Sanger Institute for the COVID-19 Genomics UK (COG-UK) Consortium	Jacquelyn Wynn, Mairead Hyland, The Lighthouse Lab in Alderley Park and Alex Alderton, Roberto Amato, Jeffrey Barrett, Sonia Goncalves, Ewan Harrison, David K. Jackson, Ian Johnston, Dominic Kwiatkowski, Cordelia Langford, John Sillitoe on behalf of the Wellcome Sanger Institute COVID-19 Surveillance Team
EPI_ISL_1831023	Lighthouse Lab in Alderley Park	Wellcome Sanger Institute for the COVID-19 Genomics UK (COG-UK) Consortium	Jacquelyn Wynn, Mairead Hyland, The Lighthouse Lab in Alderley Park and Alex Alderton, Roberto Amato, Jeffrey Barrett, Sonia Goncalves, Ewan Harrison, David K. Jackson, Ian Johnston, Dominic Kwiatkowski, Cordelia Langford, John Sillitoe on behalf of the Wellcome Sanger Institute COVID-19 Surveillance Team
EPI_ISL_1831443	Lighthouse Lab in Cambridge	Wellcome Sanger Institute for the COVID-19 Genomics UK (COG-UK) Consortium	Rob Howes, The Lighthouse Lab in Cambridge and Alex Alderton, Roberto Amato, Jeffrey Barrett, Sonia Goncalves, Ewan Harrison, David K. Jackson, Ian Johnston, Dominic Kwiatkowski, Cordelia Langford, John Sillitoe on behalf of the Wellcome Sanger Institute COVID-19 Surveillance Team
EPI_ISL_1831538	Lighthouse Lab in Cambridge	Wellcome Sanger Institute for the COVID-19 Genomics UK (COG-UK) Consortium	Rob Howes, The Lighthouse Lab in Cambridge and Alex Alderton, Roberto Amato, Jeffrey Barrett, Sonia Goncalves, Ewan Harrison, David K. Jackson, Ian Johnston, Dominic Kwiatkowski, Cordelia Langford, John Sillitoe on behalf of the Wellcome Sanger Institute COVID-19 Surveillance Team
EPI_ISL_1838562	CSIR-Centre for Cellular and Molecular Biology	CSIR-Centre for Cellular and Molecular Biology-INSACOG	Payel Mukherjee,Lamuk Zaveri,Tulasi Nagabandi, Ara Sreenivas,Shreekant Verma, Amareshwar Vodapalli ,Blessy B John,Viswagithe S L,B Himasri,Valli Nagalakshmi Undamatla,Onkar Kulkarni,Sofia Banu,Archana Bharadwaj Siva,Sharath Chandra Thota,Karthik Bharadwaj Tallapaka,Rakesh K Mishra,Divya Tej Sowpati
EPI_ISL_1841262	ICMR-National Institute of Virology - INSACOG	NIV Influenza	Dr. Varsha Potdar
EPI_ISL_1843777	Centogene; Dr. Bauer Laboratoriums GmbH	Robert Koch Institute	unknown
EPI_ISL_1845854	Eurofins LifeCodexx GmbH	Robert Koch Institute	unknown
EPI_ISL_1846153	Eurofins LifeCodexx GmbH	Robert Koch Institute	unknown
EPI_ISL_1847409	Labor Dr. Spranger	Robert Koch Institute	unknown
EPI_ISL_1851555	Synlab MVZ Augsburg	Robert Koch Institute	unknown
EPI_ISL_1854270	Germano de Sousa	Instituto Nacional de Saude (INSA) and Instituto Gulbenkian de Ciencia (IGC)	Borges et al
EPI_ISL_1854273	Cintramedica	Instituto Nacional de Saude (INSA) and BioSystems & Integrative Sciences Institute (BioISI) Genomics Unit, FCUL	Borges et al
EPI_ISL_1857488	ALPHABIO Laboratory	ALPHABIO Laboratory	Vincent GARCIA
EPI_ISL_1861168	Department of Virus and Microbiological Special Diagnostics, Statens Serum Institut, Copenhagen, Denmark	Aalborg University	Danish Covid-19 Genome Consortium
EPI_ISL_1868349	Department of Virus and Microbiological Special Diagnostics, Statens Serum Institut, Copenhagen, Denmark	Aalborg University	Danish Covid-19 Genome Consortium
EPI_ISL_1868985	Department of Virus and Microbiological Special Diagnostics, Statens Serum Institut, Copenhagen, Denmark	Aalborg University	Danish Covid-19 Genome Consortium
EPI_ISL_1869673	Department of Virus and Microbiological Special Diagnostics, Statens Serum Institut, Copenhagen, Denmark	Aalborg University	Danish Covid-19 Genome Consortium
EPI_ISL_1871129	Department of Virus and Microbiological Special Diagnostics, Statens Serum Institut, Copenhagen, Denmark	Aalborg University	Danish Covid-19 Genome Consortium
EPI_ISL_1872528	Department of Virus and Microbiological Special Diagnostics, Statens Serum Institut, Copenhagen, Denmark	Aalborg University	Danish Covid-19 Genome Consortium
EPI_ISL_1874259	Department of Virus and Microbiological Special Diagnostics, Statens Serum Institut, Copenhagen, Denmark	Aalborg University	Danish Covid-19 Genome Consortium
EPI_ISL_1874455	Department of Virus and Microbiological Special Diagnostics, Statens Serum Institut, Copenhagen, Denmark	Aalborg University	Danish Covid-19 Genome Consortium
EPI_ISL_1878157	Department of Virus and Microbiological Special Diagnostics, Statens Serum Institut, Copenhagen, Denmark	Aalborg University	Danish Covid-19 Genome Consortium
EPI_ISL_1879762	Department of Virus and Microbiological Special Diagnostics, Statens Serum Institut, Copenhagen, Denmark	Aalborg University	Danish Covid-19 Genome Consortium
EPI_ISL_1880910	Department of Virus and Microbiological Special Diagnostics, Statens Serum Institut, Copenhagen, Denmark	Aalborg University	Danish Covid-19 Genome Consortium
EPI_ISL_1881896	Department of Virus and Microbiological Special Diagnostics, Statens Serum Institut, Copenhagen, Denmark	Aalborg University	Danish Covid-19 Genome Consortium
EPI_ISL_1885762	Department of Virus and Microbiological Special Diagnostics, Statens Serum Institut, Copenhagen, Denmark	Aalborg University	Danish Covid-19 Genome Consortium
EPI_ISL_1885784	Department of Virus and Microbiological Special Diagnostics, Statens Serum Institut, Copenhagen, Denmark	Aalborg University	Danish Covid-19 Genome Consortium
EPI_ISL_1885979	Department of Virus and Microbiological Special Diagnostics, Statens Serum Institut, Copenhagen, Denmark	Aalborg University	Danish Covid-19 Genome Consortium
EPI_ISL_1889012	Department of Virus and Microbiological Special Diagnostics, Statens Serum Institut, Copenhagen, Denmark	Aalborg University	Danish Covid-19 Genome Consortium
EPI_ISL_1889701	Department of Virus and Microbiological Special Diagnostics, Statens Serum Institut, Copenhagen, Denmark	Aalborg University	Danish Covid-19 Genome Consortium
EPI_ISL_1890990	National Virus Reference Laboratory	National Virus Reference Laboratory	Zoe Yandle, Charlene Bennett, Gabriel Gonzalez, Michael Carr, Jonathan Dean, Cillian F De Gascun
EPI_ISL_1897604	National Public Health Laboratory, National Centre for Infectious Diseases	National Public Health Laboratory, National Centre for Infectious Diseases	Tze Minn Mak, Zhenyang Zhou, Grace Jie Yin Ngan, Royce Ang, Lin Cui, Raymond Tzer Pin Lin
EPI_ISL_1899279	Swedish national genomic surveillance program of SARS-CoV-2	The Public Health Agency of Sweden	Maximilian Riess, Maria Lind Karlberg, Alma Brolund, Swedish national genomic surveillance program of SARS-CoV-2
EPI_ISL_1899297	Swedish national genomic surveillance program of SARS-CoV-2	The Public Health Agency of Sweden	Maximilian Riess, Maria Lind Karlberg, Alma Brolund, Swedish national genomic surveillance program of SARS-CoV-2
EPI_ISL_1902079	Swedish national genomic surveillance program of SARS-CoV-2	The Public Health Agency of Sweden	Maximilian Riess, Maria Lind Karlberg, Alma Brolund, Swedish national genomic surveillance program of SARS-CoV-2
EPI_ISL_1904299	Labor Doz DDr Stefan Mustafa	AGES IMED Vienna	Sara Meschini, Theodhora Ziu, Johanna Schmitt, Elisabeth Walter,Alexander Indra, Stefan Mustafa
EPI_ISL_1904852	LabPLUS	Institute of Environmental Science and Research (ESR)	Rachel Boyle, SallyAnn Harbison, Olivia Stroeven, Xiaoyun Ren, Matt Storey, Nikki Freed, Muhammad Faisal, Jing Wang, Hermes Perez, Anja Werno, Antje van der Linden, Arlo Upton, Chris Mansell, David Hammer, Dragana Drinkovic, Gary McAuliffe, Hana Sofia Andersson, James Ussher, Jill Sherwood, Josh Freeman, Julia Howard, Juliet Elvy, Mary DeAlmeida, Matt Blakiston, Matthew Rogers, Max Bloomfield, Mi…
EPI_ISL_1904857	LabPLUS	Institute of Environmental Science and Research (ESR)	Rachel Boyle, SallyAnn Harbison, Olivia Stroeven, Xiaoyun Ren, Matt Storey, Nikki Freed, Muhammad Faisal, Jing Wang, Hermes Perez, Anja Werno, Antje van der Linden, Arlo Upton, Chris Mansell, David Hammer, Dragana Drinkovic, Gary McAuliffe, Hana Sofia Andersson, James Ussher, Jill Sherwood, Josh Freeman, Julia Howard, Juliet Elvy, Mary DeAlmeida, Matt Blakiston, Matthew Rogers, Max Bloomfield, Mi…
EPI_ISL_1904971	LAM ORIADE ABBAYE ST MARTIN D'HERES	CNR Virus des Infections Respiratoires - France SUD	Antonin Bal, Gregory Destras, Gwendolyne Burfin, Hadrien Regue, Quentin Semanas, Martine Valette, Bruno Lina, Laurence Josset
EPI_ISL_1904984	LABORATOIRE ALPHABIO - HOPITAL BEAUREGARD	CNR Virus des Infections Respiratoires - France SUD	Antonin Bal, Gregory Destras, Gwendolyne Burfin, Hadrien Regue, Quentin Semanas, Martine Valette, Bruno Lina, Laurence Josset
EPI_ISL_1908862	Hospital Universitari Arnau de Vilanova	Hospital Universitari Vall d'Hebron - Vall d'Hebron Institut de Recerca	Cristina Andrés, Maria Piñana, Damir Garcia-Cehic, Ariadna Rando, Juliana Esperalba, Maria Gema Codina, Carla Castillo, Maria Carmen Martin, Tomàs Pumarola, Josep Quer, Andrés Antón
EPI_ISL_1909095	WSSE Katowice	1. Academic Center for Pathomorphological and Genetic-Molecular Diagnostics ltd, Bialystok, Poland 2. National Institute of Public Health - National Institute of Hygiene, Warsaw, Poland	Radosław Charkiewicz, Jacek Nikliński, Przemysław Biecek. Joanna Reszeć, Piotr Majewski, Anetta Sulewska, Piotr Karabowicz, Joanna Kiśluk, Janusz Dzięcioł, Konrad Raczkowski, Katarzyna Zacharczuk, Magdalena Nowakowska, Małgorzata Sadkowska-Todys, Tomasz Wołkowicz
EPI_ISL_1911195	Zhejiang Provincial Center for Disease Control and Prevention
Yanjun Zhang, Bing WU, Hongling Wang
EPI_ISL_1911196	Zhejiang Provincial Center for Disease Control and Prevention
Yanjun Zhang, Bing WU, Hongling Wang
EPI_ISL_1911197	Zhejiang Provincial Center for Disease Control and Prevention
Yanjun Zhang, Bing WU, Hongling Wang
EPI_ISL_1913211	Victorian Infectious Diseases Reference Laboratory (VIDRL)	VIDRL and MDU-PHL	Caly L., Seemann T., Sait, M.L., Druce J., Sherry, N.L.
EPI_ISL_1914236	Viollier AG	Department of Biosystems Science and Engineering, ETH Zurich	Chaoran Chen, Sarah Nadeau, Ivan Topolsky, Emmanouil Dermitzakis, Keith Harshman, Ioannis Xenarios, Henri Pegeot, Lorenzo Cerutti, Deborah Penet, Philipp Jablonski, Lara Fuhrmann, David Dreifuss, Katharina Jahn, Christiane Beckmann, Maurice Redondo, Olivier Kobel, Christoph Noppen, Sophie Seidel, Noemie Santamaria de Souza, Niko Beerenwinkel, Tanja Stadler
EPI_ISL_1914239	Viollier AG	Department of Biosystems Science and Engineering, ETH Zurich	Chaoran Chen, Sarah Nadeau, Catharine Aquino, Ivan Topolsky, Philipp Jablonski, Lara Fuhrmann, David Dreifuss, Katharina Jahn, Andreia Cabral de Gouvea, Maria Domenica Moccia, Simon Gruter, Timothy Sykes, Lennart Opitz, Griffin White, Laura Neff, Doris Popovic, Andrea Patrignani, Jay Tracy, Ralph Schlapbach, Christiane Beckmann, Maurice Redondo, Olivier Kobel, Christoph Noppen, Sophie Seidel, Noe…
EPI_ISL_1914668	PathWest Laboratory Medicine WA	PathWest Laboratory Medicine WA Microbial Surveillance Unit	PathWest Laboratory Medicine WA Microbial Surveillance Unit
EPI_ISL_1915155	Labo Analyses Med	National Reference Center for Viruses of Respiratory Infections, Institut Pasteur, Paris	Marion Barbet, Sylvie Behillil, Méline Bizard, Angela Brisebarre, Camille Capel, Vincent Enouf, Louise Lefrançois, Frédéric Lemoine, Christophe Malabat, Corinne Maufrais, Emmanuelle Permal, Etienne Simon-Lorière, Maud Vanpeene, Sylvie Van der Werf ,Fabienne Artur
EPI_ISL_1915439	Institute of Epidemiology, Disease Control and Research (IEDCR)	Institute for Developing Science and Health Initiatives (ideSHi)	Hassan Afrad, Sadia Rahman, Fidausi Qadri, Tahmina Shirin
EPI_ISL_1916443	CSIR-National Environmental Engineering Research Institute	CSIR-Centre for Cellular and Molecular Biology - INSACOG	Ara Sreenivas, Onkar Kulkarni, Lamuk Zaveri, Sofia Banu, Shreekant Verma, Amareshwar Vodapalli , Viswagithe S L, B Himasri, Sharath Chandra Thota, Karthik Bharadwaj Tallapaka, Krishna Khairnar, Rakesh K Mishra,Divya Tej Sowpati
EPI_ISL_1916458	CSIR-National Environmental Engineering Research Institute	CSIR-Centre for Cellular and Molecular Biology - INSACOG	Ara Sreenivas, Onkar Kulkarni, Lamuk Zaveri, Sofia Banu, Shreekant Verma, Amareshwar Vodapalli , Viswagithe S L, B Himasri, Sharath Chandra Thota, Karthik Bharadwaj Tallapaka, Krishna Khairnar, Rakesh K Mishra,Divya Tej Sowpati
EPI_ISL_1916510	Institute for Infectious Diseases, University of Bern, Switzerland	Institute for Infectious Diseases, University of Bern, Switzerland	Stefan Neuenschwander, Christian Baumann, Miguel A Terrazos Miani, Cora Sägesser, Pascal Bittel, Peter Keller, Franziska Suter-Riniker, Stephen L Leib, Alban Ramette
EPI_ISL_1916579	BioneXt Lab	Laboratoire national de sante, Microbiology, Microbial Genomics Platform	Anke Wienecke-Baldacchino, Catherine Ragimbeau,Jessica Tapp, Fatu Djabi, Lise Pignon, Raoul Salmon, Thibault Ferrandon, Tamir Abdelrahman
EPI_ISL_1916884	BioneXt Lab	Laboratoire national de sante, Microbiology, Microbial Genomics Platform	Anke Wienecke-Baldacchino, Catherine Ragimbeau,Jessica Tapp, Fatu Djabi, Lise Pignon, Raoul Salmon, Thibault Ferrandon, Tamir Abdelrahman
EPI_ISL_1917845	Laboratoires d'analyses medicales - Ketterthill	Laboratoire national de sante, Microbiology, Microbial Genomics Platform	Anke Wienecke-Baldacchino, Catherine Ragimbeau,Jessica Tapp, Fatu Djabi, Lise Pignon, Raoul Salmon, Serge Vedy, Caroline Scheiber, Tamir Abdelrahman
EPI_ISL_1917963	Laboratoires Reunis	Laboratoire national de sante, Microbiology, Microbial Genomics Platform	Anke Wienecke-Baldacchino, Catherine Ragimbeau,Jessica Tapp, Fatu Djabi, Lise Pignon, Raoul Salmon, Bernard Weber, Tamir Abdelrahman
EPI_ISL_1918125	Laboratoire national de sante, Microbiology, Virology	Laboratoire national de sante, Microbiology, Microbial Genomics Platform	Anke Wienecke-Baldacchino, Catherine Ragimbeau,Jessica Tapp, Fatu Djabi, Lise Pignon, Raoul Salmon, Trung Nguyen Nguyen, Tamir Abdelrahman
EPI_ISL_1918188	Laboratoire national de sante, Microbiology, Virology	Laboratoire national de sante, Microbiology, Microbial Genomics Platform	Anke Wienecke-Baldacchino, Catherine Ragimbeau,Jessica Tapp, Fatu Djabi, Lise Pignon, Raoul Salmon, Trung Nguyen Nguyen, Tamir Abdelrahman
EPI_ISL_1919364	Department of Medical Microbiology - section Molde, Molde Hospital	Norwegian Institute of Public Health, Department of Virology	Kathrine Stene-Johansen, Kamilla Heddeland Instefjord, Hilde Elshaug, Garcia Llorente Ignacio, Jon Bråte, Engebretsen Serina Beate,Pedersen Benedikte Nevjen, Debech Nadia, Atiya R Ali,Marie Paulsen Madsen, Rasmus Riis Kopperud, Hilde Vollan, Karoline Bragstad, Olav Hungnes
EPI_ISL_1919655	SYNLAB	GIGA Medical Genomics	Keith Durkin, Maria Artesi, Sébastien Bontems, Raphaël Boreux, Bouchra Boujemla, Nathalie Renotte, Cécile Meex, Pierrette Melin, Marie-Pierre Hayette, Vincent Bours
EPI_ISL_1921165	National Public Health Organization	Institute of Applied Biosciences, Centre for Research and Technology Hellas	Anastasia Chatzidimitriou et al.
EPI_ISL_1921288	National Public Health Organization	Institute of Applied Biosciences, Centre for Research and Technology Hellas	Anastasia Chatzidimitriou et al.
EPI_ISL_1921765	National Public Health Organization	Institute of Applied Biosciences, Centre for Research and Technology Hellas	Anastasia Chatzidimitriou et al.
EPI_ISL_1927305	SARS-CoV-2 testing team, National Institute of Infectious Diseases	Pathogen Genomics Center, National Institute of Infectious Diseases	Tsuyoshi Sekizuka, Kentaro Itokawa, Rina Tanaka, Masanori Hashino, Nozomu Hanaoka, Masumichi Saito, Naomi Nojiri, Hazuka Y Furihata, Sana Uchikoba, Tsuguto Fujimoto, Makoto Kuroda
EPI_ISL_1927400	SARS-CoV-2 testing team, National Institute of Infectious Diseases	Pathogen Genomics Center, National Institute of Infectious Diseases	Tsuyoshi Sekizuka, Kentaro Itokawa, Rina Tanaka, Masanori Hashino, Nozomu Hanaoka, Masumichi Saito, Naomi Nojiri, Hazuka Y Furihata, Sana Uchikoba, Tsuguto Fujimoto, Makoto Kuroda
EPI_ISL_1927401	SARS-CoV-2 testing team, National Institute of Infectious Diseases	Pathogen Genomics Center, National Institute of Infectious Diseases	Tsuyoshi Sekizuka, Kentaro Itokawa, Rina Tanaka, Masanori Hashino, Nozomu Hanaoka, Masumichi Saito, Naomi Nojiri, Hazuka Y Furihata, Sana Uchikoba, Tsuguto Fujimoto, Makoto Kuroda
EPI_ISL_1927403	SARS-CoV-2 testing team, National Institute of Infectious Diseases	Pathogen Genomics Center, National Institute of Infectious Diseases	Tsuyoshi Sekizuka, Kentaro Itokawa, Rina Tanaka, Masanori Hashino, Nozomu Hanaoka, Masumichi Saito, Naomi Nojiri, Hazuka Y Furihata, Sana Uchikoba, Tsuguto Fujimoto, Makoto Kuroda
EPI_ISL_1927408	SARS-CoV-2 testing team, National Institute of Infectious Diseases	Pathogen Genomics Center, National Institute of Infectious Diseases	Tsuyoshi Sekizuka, Kentaro Itokawa, Rina Tanaka, Masanori Hashino, Nozomu Hanaoka, Masumichi Saito, Naomi Nojiri, Hazuka Y Furihata, Sana Uchikoba, Tsuguto Fujimoto, Makoto Kuroda
EPI_ISL_1927433	SARS-CoV-2 testing team, National Institute of Infectious Diseases	Pathogen Genomics Center, National Institute of Infectious Diseases	Tsuyoshi Sekizuka, Kentaro Itokawa, Rina Tanaka, Masanori Hashino, Nozomu Hanaoka, Masumichi Saito, Naomi Nojiri, Hazuka Y Furihata, Sana Uchikoba, Tsuguto Fujimoto, Makoto Kuroda
EPI_ISL_1927436	SARS-CoV-2 testing team, National Institute of Infectious Diseases	Pathogen Genomics Center, National Institute of Infectious Diseases	Tsuyoshi Sekizuka, Kentaro Itokawa, Rina Tanaka, Masanori Hashino, Nozomu Hanaoka, Masumichi Saito, Naomi Nojiri, Hazuka Y Furihata, Sana Uchikoba, Tsuguto Fujimoto, Makoto Kuroda
EPI_ISL_1927438	SARS-CoV-2 testing team, National Institute of Infectious Diseases	Pathogen Genomics Center, National Institute of Infectious Diseases	Tsuyoshi Sekizuka, Kentaro Itokawa, Rina Tanaka, Masanori Hashino, Nozomu Hanaoka, Masumichi Saito, Naomi Nojiri, Hazuka Y Furihata, Sana Uchikoba, Tsuguto Fujimoto, Makoto Kuroda
EPI_ISL_1927439	SARS-CoV-2 testing team, National Institute of Infectious Diseases	Pathogen Genomics Center, National Institute of Infectious Diseases	Tsuyoshi Sekizuka, Kentaro Itokawa, Rina Tanaka, Masanori Hashino, Nozomu Hanaoka, Masumichi Saito, Naomi Nojiri, Hazuka Y Furihata, Sana Uchikoba, Tsuguto Fujimoto, Makoto Kuroda
EPI_ISL_1928398	ICMR-National Institute of Virology - INSACOG	NIV Influenza	Dr. Varsha Potdar
EPI_ISL_1928480	ICMR-National Institute of Virology - INSACOG	NIV Influenza	Dr. Varsha Potdar
EPI_ISL_1931296	Laboratory Corporation of America	Centers for Disease Control and Prevention Division of Viral Diseases, Pathogen Discovery	Dakota Howard, Dhwani Batra, Peter W. Cook, Kara Moser, Adrian Paskey, Jason Caravas, Benjamin Rambo-Martin, Shatavia Morrison, Christopher Gulvick, Scott Sammons, Yvette Unoarumhi, Darlene Wagner, Matthew Schmerer, Minoo Agarwal, Eyad Almasri, Debbie Boles, Ayla Burns, Nuthawin Charoensri, Oren Cohen, Susan Countryman, Mary Ann Cristobal, Bobbi Croy, Suzanne Dale, Hrushikesh Deshmukh, Amanda Dou…
EPI_ISL_1935543	Institute of Microbiology and Immunology, Faculty of Medicine, University of Ljubljana	Institute of Microbiology and Immunology, Faculty of Medicine, University of Ljubljana	Alen Suljič, Samo Zakotnik, Tomaž Mark Zorec, Matic Brvar, Doroteja Vlaj, Andraž Celar, Dominika Šturm, Patricija Pozvek, Špela Pleh, Miša Korva, Mario Poljak, Tatjana Avšič – Županc
EPI_ISL_1935601	Cliniques universitaires Saint-Luc	UCLouvain/IREC/MBLG	Jean Ruelle, Eleonore Ngyuvula, Benoit Kabamba Mukadi
EPI_ISL_1936604	Division of Emerging Infectious Diseases, Bureau of Infectious Diseases Diagnosis Control, Korea Disease Control and Prevention Agency	Division of Emerging Infectious Diseases, Bureau of Infectious Diseases Diagnosis Control, Korea Disease Control and Prevention Agency	Ae Kyung Park, Il-Hwan Kim, Heui Man Kim, Jeong-Min Kim, Jeong-Ah Kim, Chae Young Lee, Jin Sun No, Eun-Jin Kim
EPI_ISL_1938475	Institute of Epidemiology, Disease Control and Research (IEDCR)	Institute for Developing Science and Health Initiatives (ideSHi)	Hassan Afrad, Sadia Rahman, Fidausi Qadri, Tahmina Shirin
EPI_ISL_1938477	Institute of Epidemiology, Disease Control and Research (IEDCR)	Institute for Developing Science and Health Initiatives (ideSHi)	Hassan Afrad, Sadia Rahman, Fidausi Qadri, Tahmina Shirin
EPI_ISL_1939226	UniversitŠts-Kinderspital ZŸrich	Institute of Medical Virology	Verena Kufner, Gabriela Ziltener, Maryam Zaheri, Stefan Schmutz, Annette AudigŽ, Maria GrŸnberg, Kevin Steiner, Jon Huder, Cyril Shah, Riccarda Capaul, Guido Bloemberg, JŸrg Bšni, Michael Huber, Alexandra Trkola
EPI_ISL_1939227	UniversitŠts-Kinderspital ZŸrich	Institute of Medical Virology	Verena Kufner, Gabriela Ziltener, Maryam Zaheri, Stefan Schmutz, Annette AudigŽ, Maria GrŸnberg, Kevin Steiner, Jon Huder, Cyril Shah, Riccarda Capaul, Guido Bloemberg, JŸrg Bšni, Michael Huber, Alexandra Trkola
EPI_ISL_1939710	Lighthouse Lab in Milton Keynes	Wellcome Sanger Institute for the COVID-19 Genomics UK (COG-UK) Consortium	The Lighthouse Lab in Milton Keynes and Alex Alderton, Roberto Amato, Jeffrey Barrett, Sonia Goncalves, Ewan Harrison, David K. Jackson, Ian Johnston, Dominic Kwiatkowski, Cordelia Langford, John Sillitoe on behalf of the Wellcome Sanger Institute COVID-19 Surveillance Team
EPI_ISL_1939880	NCCS	inStem NCBS - INSACOG	Uma Ramakrishnan Dasaradhi Palakodeti Aswin SaiNarain
EPI_ISL_1940052	GANGONAHALLI	inStem NCBS - INSACOG	Uma Ramakrishnan Dasaradhi Palakodeti Aswin SaiNarain
EPI_ISL_1960691	National Virus Reference Laboratory	National Virus Reference Laboratory	Zoe Yandle, Charlene Bennett, Gabriel Gonzalez, Michael Carr, Jonathan Dean, Cillian F De Gascun
EPI_ISL_1962940	Dutch COVID-19 response team	National Institute for Public Health and the Environment (RIVM)	Adam Meijer, Harry Vennema, Dirk Eggink, Jeroen Cremer, Sharon van den Brink, Bas van der Veer, AnneMarie van den Brandt, Lisa Wijsman, Kim Freriks, Ryanne Jaarsma, Euníce Then, Lynn Aarts, Sanne Bos, Melissa van Tuil, Linda van de Nes, Sjoerd Kuiling, James Groot, Florian Zwagemaker, Dennis Schmitz, Annelies Kroneman, Karim Hajji, Chantal Reusken, on behalf of the national COVID-19 response team
EPI_ISL_1962944	Dutch COVID-19 response team	National Institute for Public Health and the Environment (RIVM)	Adam Meijer, Harry Vennema, Dirk Eggink, Jeroen Cremer, Sharon van den Brink, Bas van der Veer, AnneMarie van den Brandt, Lisa Wijsman, Kim Freriks, Ryanne Jaarsma, Euníce Then, Lynn Aarts, Sanne Bos, Melissa van Tuil, Linda van de Nes, Sjoerd Kuiling, James Groot, Florian Zwagemaker, Dennis Schmitz, Annelies Kroneman, Karim Hajji, Chantal Reusken, on behalf of the national COVID-19 response team
EPI_ISL_1962947	Dutch COVID-19 response team	National Institute for Public Health and the Environment (RIVM)	Adam Meijer, Harry Vennema, Dirk Eggink, Jeroen Cremer, Sharon van den Brink, Bas van der Veer, AnneMarie van den Brandt, Lisa Wijsman, Kim Freriks, Ryanne Jaarsma, Euníce Then, Lynn Aarts, Sanne Bos, Melissa van Tuil, Linda van de Nes, Sjoerd Kuiling, James Groot, Florian Zwagemaker, Dennis Schmitz, Annelies Kroneman, Karim Hajji, Chantal Reusken, on behalf of the national COVID-19 response team
EPI_ISL_1962948	Dutch COVID-19 response team	National Institute for Public Health and the Environment (RIVM)	Adam Meijer, Harry Vennema, Dirk Eggink, Jeroen Cremer, Sharon van den Brink, Bas van der Veer, AnneMarie van den Brandt, Lisa Wijsman, Kim Freriks, Ryanne Jaarsma, Euníce Then, Lynn Aarts, Sanne Bos, Melissa van Tuil, Linda van de Nes, Sjoerd Kuiling, James Groot, Florian Zwagemaker, Dennis Schmitz, Annelies Kroneman, Karim Hajji, Chantal Reusken, on behalf of the national COVID-19 response team
EPI_ISL_1969243	Swissbel Hotel Airport	National Institute of Health Research and Development	Vivi Setiawaty, Hana Apsari Pawestri, Subangkit, Kartika Dewi Puspa, Arie Ardiansyah Nugraha, Hartanti Dian Ikawati, Krisna Pangesti, Triyani Soekarso, Nelly Puspandari
EPI_ISL_1969244	Lab RSUP DR Mohammad Hoesin Palembang	National Institute of Health Research and Development	Vivi Setiawaty, Hana Apsari Pawestri, Subangkit, Kartika Dewi Puspa, Arie Ardiansyah Nugraha, Hartanti Dian Ikawati, Krisna Pangesti, Triyani Soekarso, Nelly Puspandari
EPI_ISL_1969245	Lab RSUP DR Mohammad Hoesin Palembang	National Institute of Health Research and Development	Subangkit, Hana Apsari Pawestri, Kartika Dewi Puspa, Arie Ardiansyah Nugraha, Hartanti Dian Ikawati, Krisna Pangesti, Triyani Soekarso, Nelly Puspandari, Vivi Setiawaty
EPI_ISL_1969246	Rumah Sakit Umum Daerah Palangkaraya	National Institute of Health Research and Development	Subangkit, Hana Apsari Pawestri, Kartika Dewi Puspa, Arie Ardiansyah Nugraha, Hartanti Dian Ikawati, Krisna Pangesti, Triyani Soekarso, Nelly Puspandari, Vivi Setiawaty
EPI_ISL_1969247	Rumah Sakit Umum Daerah Palangkaraya	National Institute of Health Research and Development	Subangkit, Hana Apsari Pawestri, Kartika Dewi Puspa, Arie Ardiansyah Nugraha, Hartanti Dian Ikawati, Krisna Pangesti, Triyani Soekarso, Nelly Puspandari, Vivi Setiawaty
EPI_ISL_1969248	Rumah Sakit Umum Daerah Palangkaraya	National Institute of Health Research and Development	Subangkit, Hana Apsari Pawestri, Kartika Dewi Puspa, Arie Ardiansyah Nugraha, Hartanti Dian Ikawati, Krisna Pangesti, Triyani Soekarso, Nelly Puspandari, Vivi Setiawaty
EPI_ISL_1969249	BBLK Palembang	National Institute of Health Research and Development	Subangkit, Hana Apsari Pawestri, Kartika Dewi Puspa, Arie Ardiansyah Nugraha, Hartanti Dian Ikawati, Krisna Pangesti, Triyani Soekarso, Nelly Puspandari, Vivi Setiawaty
EPI_ISL_1969991	Thai Red Cross Emerging Infectious Diseases Health Science Centre, Chulalongkorn Hospital, Faculty of Medicine, Chulalongkorn University	Thai Red Cross Emerging Infectious Diseases Center and Faculty of Medicine, Chulalongkorn University	Rome Buathong, Sopon Iamsirithaworn, Wichai Thanasopon, Opass Putcharoen, Stefan Fernandez, Anthony R. Jones, Chonticha Klungthong, Piyawan Chinnawirotpisan, Khajohn Joonlasak, Wudtichai Manasatienkij, Supaporn Wacharapluesadee
EPI_ISL_1970347	Chongqing Yuzhong District Center For Disease Control And Prevention	Chongqing Municipal Center for Disease Control and Prevention	Sheng Ye, Yun Tang, Yuyue Luo , Zhen Yu, Yingbing Zhou , Hua Ling , Jiaqi Li , Zhangping Tan, Mingyue Wang, Shuang Chen, Wenge Tang, Rong Rong
EPI_ISL_1970348	Chongqing International Travel Health Care Center	Chongqing Municipal Center for Disease Control and Prevention	Sheng Ye, Shuang Chen, Haiyan Wen, Zhen Yu , Lan Zhou, Hua Ling, Dong Wang, Yun Tang, Mingyue Wang, Zhangping Tan, Wenge Tang, Rong Rong
EPI_ISL_1970349	Chongqing International Travel Health Care Center	Chongqing Municipal Center for Disease Control and Prevention	Sheng Ye , Zhangping Tan , Zhaohui Deng，Shuang Chen, Xingdan Luo, Zhen Yu, Yanqing Peng , Hua Ling , Yun Tang, Mingyue Wang, Wenge Tang, Rong Rong
EPI_ISL_1970418	Centre for Dengue Research and AICBU, Department of Immunology and Molecular Medicine	Centre for Dengue Research and AICBU, Department of Immunology and Molecular Medicine	Chandima Jeewandara, Deshni Jayathilaka, Dinuka Ariyaratne, Deshan Madhusanka, Diyanath Ranasinghe, Laksiri Gomes, Gathsaurie Neelika Malavige
EPI_ISL_1970433	ICMR-National Institute of Virology - INSACOG	NIV Influenza	Dr. Varsha Potdar
EPI_ISL_1970564	MRC/UVRI & LSHTM Uganda Research Unit	MRC/UVRI & LSHTM Uganda Research Unit	Matthew Cotten, Dan Lule Bugembe, My V.T. Phan, Isaac Sseeewanyana, Patrick Semanda, Susan Nabadda, Pontiano Kaleebu
EPI_ISL_1970565	MRC/UVRI & LSHTM Uganda Research Unit	MRC/UVRI & LSHTM Uganda Research Unit	Matthew Cotten, Dan Lule Bugembe, My V.T. Phan, Isaac Sseeewanyana, Patrick Semanda, Susan Nabadda, Pontiano Kaleebu
EPI_ISL_1970566	MRC/UVRI & LSHTM Uganda Research Unit	MRC/UVRI & LSHTM Uganda Research Unit	Matthew Cotten, Dan Lule Bugembe, My V.T. Phan, Isaac Sseeewanyana, Patrick Semanda, Susan Nabadda, Pontiano Kaleebu
EPI_ISL_1970567	MRC/UVRI & LSHTM Uganda Research Unit	MRC/UVRI & LSHTM Uganda Research Unit	Matthew Cotten, Dan Lule Bugembe, My V.T. Phan, Isaac Sseeewanyana, Patrick Semanda, Susan Nabadda, Pontiano Kaleebu
EPI_ISL_1970568	MRC/UVRI & LSHTM Uganda Research Unit	MRC/UVRI & LSHTM Uganda Research Unit	Matthew Cotten, Dan Lule Bugembe, My V.T. Phan, Isaac Sseeewanyana, Patrick Semanda, Susan Nabadda, Pontiano Kaleebu
EPI_ISL_1970731	Laboratorio analisi - Policlinico San Pietro	Laboratory of Clinical Microbiology, Virology and Bioemergencies, ASST Fatebenefratelli Sacco - Sacco Hospital	Valeria Micheli, Alessandro Mancon, Alberto Rizzo, Fiorenza Bracchitta, Luca Rizzuto, Maria Rita Gismondo
EPI_ISL_1971079	National Institute of Public Health	State Veterinary Institute Prague	Nagy,A;Jirincova,H;Suri,T;Trnka,D;Vecerova,J
EPI_ISL_1971917	Broad Institute Clinical Research Sequencing Platform	Infectious Disease Program, Broad Institute of Harvard and MIT	Siddle,K.J., Adams,G., Pearlman,L., Gladden-Young,A., Vicente,G., Blumenstiel,B., DeFelice,M., Lee,M., McGovern,S., Lagerborg,K., Rudy,M., DeRuff,K., Carter,A., Normandin,E., Bauer,M., Reilly,S., Tomkins-Tinch,C., Loreth,C., Chaluvadi,S., Meldrim,J., Granger,B., Lemieux,J.E., Birren,B.W., Sabeti,P.C., Larkin,K., Dodge,S., Lennon,N., Madoff,L., Brown,C., Gallagher,G., Smole,S., Park,D.J., Gabriel,…
EPI_ISL_1972356	Sungai Buloh Hospital	Institute for Medical Research, Infectious Disease Research Centre, National Institutes of Health, Ministry of Health Malaysia	Suppiah J, Kamel K, Mohd Zawawi Z, Azizan MA, Ramly N, Robert F, Thayan R
EPI_ISL_1972570	Hospital Sharp	Microbial Genomics Laboratory	Bruno Gomez-Gil, Julissa Enciso-Ibarra, Alejandra Garcia-Gasca, Daniel Fregoso-Rueda
EPI_ISL_1972667	National Virus Reference Laboratory	National Virus Reference Laboratory	Zoe Yandle, Charlene Bennett, Gabriel Gonzalez, Michael Carr, Jonathan Dean, Cillian F De Gascun
EPI_ISL_1972735	National Virus Reference Laboratory	National Virus Reference Laboratory	Zoe Yandle, Charlene Bennett, Gabriel Gonzalez, Michael Carr, Jonathan Dean, Cillian F De Gascun
EPI_ISL_1972851	National Virus Reference Laboratory	National Virus Reference Laboratory	Fiona Crispie, Calum Walsh, Matthew McCabe, Zoe Yandle, Charlene Bennet, Gabriel Gonzalez, Michael Carr, Jonathan Dean, Paul Cotter, Cillian F De Gascun
EPI_ISL_1985500	Lighthouse Lab in Milton Keynes	Wellcome Sanger Institute for the COVID-19 Genomics UK (COG-UK) Consortium	The Lighthouse Lab in Milton Keynes and Alex Alderton, Roberto Amato, Jeffrey Barrett, Sonia Goncalves, Ewan Harrison, David K. Jackson, Ian Johnston, Dominic Kwiatkowski, Cordelia Langford, John Sillitoe on behalf of the Wellcome Sanger Institute COVID-19 Surveillance Team
EPI_ISL_1985957	Lighthouse Lab in Alderley Park	Wellcome Sanger Institute for the COVID-19 Genomics UK (COG-UK) Consortium	Jacquelyn Wynn, Mairead Hyland, The Lighthouse Lab in Alderley Park and Alex Alderton, Roberto Amato, Jeffrey Barrett, Sonia Goncalves, Ewan Harrison, David K. Jackson, Ian Johnston, Dominic Kwiatkowski, Cordelia Langford, John Sillitoe on behalf of the Wellcome Sanger Institute COVID-19 Surveillance Team
EPI_ISL_1993870	Clinical Virology	Clinical Bacteriology	Tim Roloff, Madlen Stange, Helena MB Seth-Smith, Alfredo Mari, Karoline Leuzinger, Julia Bielicki, Manuel Battegay, Hans Hirsch, Adrian Egli
EPI_ISL_1993906	Clinical Virology	Clinical Bacteriology	Tim Roloff, Madlen Stange, Helena MB Seth-Smith, Alfredo Mari, Karoline Leuzinger, Julia Bielicki, Manuel Battegay, Hans Hirsch, Adrian Egli
EPI_ISL_1993927	Labormedizinisches Zentrum Dr Risch	Clinical Bacteriology	Tim Roloff, Madlen Stange, Helena MB Seth-Smith, Alfredo Mari, Karoline Leuzinger, Julia Bielicki, Nadia Wohlwend,Martin Risch, Lorenz Risch, Manuel Battegay, Hans Hirsch, Adrian Egli
EPI_ISL_1994063	Furst Medical Laboratory	Norwegian Institute of Public Health, Department of Virology	Kathrine Stene-Johansen, Kamilla Heddeland Instefjord, Hilde Elshaug, Garcia Llorente Ignacio, Jon Bråte, Engebretsen Serina Beate,Pedersen Benedikte Nevjen, Debech Nadia, Atiya R Ali,Marie Paulsen Madsen, Rasmus Riis Kopperud, Hilde Vollan, Karoline Bragstad, Olav Hungnes
EPI_ISL_1998831	Aegis Sciences Corporation	Centers for Disease Control and Prevention Division of Viral Diseases, Pathogen Discovery	Dakota Howard, Dhwani Batra, Peter W. Cook, Kara Moser, Adrian Paskey, Jason Caravas, Benjamin Rambo-Martin, Shatavia Morrison, Christopher Gulvick, Scott Sammons, Yvette Unoarumhi, Darlene Wagner, Matthew Schmerer, Cyndi Clark, Patrick Campbell, Rob Case, Vikramsinha Ghorpade, Holly Houdeshell, Ola Kvalvaag, Dillon Nall, Ethan Sanders, Alec Vest, Shaun Westlund, Matthew Hardison, Clinton R. Pade…
EPI_ISL_2000617	INMI Lazzaro Spallanzani IRCCS	INMI Lazzaro Spallanzani IRCCS	B Bartolini, E Giombini, F Messina, M Rueca, G Bonfiglio, O Butera, CEM Gruber, F Santini, A Di Caro, MR Capobianchi
EPI_ISL_2001060	PHV-FSS	PHV-FSS	Son Nguyen
EPI_ISL_2001653	Intrepid Nepal	Center for Molecular Dynamics Nepal	Rajindra Napit, Prajwol Manandhar, Ajit Poudel, Roji Raut, Anupama Gurung, Saman Pradhan, Kavya Dhital, Sapana Shakya, Dibesh Karmacharya
EPI_ISL_2004296	CH Setubal	Instituto Nacional de Saude (INSA)	Borges et al
EPI_ISL_2004324	SEEBMO	Instituto Nacional de Saude (INSA)	Borges et al
EPI_ISL_2004527	Randox Laboratories	Wellcome Sanger Institute for the COVID-19 Genomics UK (COG-UK) Consortium	Randox Laboratories and Alex Alderton, Roberto Amato, Jeffrey Barrett, Sonia Goncalves, Ewan Harrison, David K. Jackson, Ian Johnston, Dominic Kwiatkowski, Cordelia Langford, John Sillitoe on behalf of the Wellcome Sanger Institute COVID-19 Surveillance Team
EPI_ISL_2005660	Randox Laboratories	Wellcome Sanger Institute for the COVID-19 Genomics UK (COG-UK) Consortium	Randox Laboratories and Alex Alderton, Roberto Amato, Jeffrey Barrett, Sonia Goncalves, Ewan Harrison, David K. Jackson, Ian Johnston, Dominic Kwiatkowski, Cordelia Langford, John Sillitoe on behalf of the Wellcome Sanger Institute COVID-19 Surveillance Team
EPI_ISL_2006677	Max von Pettenkofer Institute, Virology, National Reference Center for Retroviruses, LMU Munich	Laboratory for Functional Genome Analysis; Dept. Genomics; Gene Center of the LMU Munich	Max Muenchhoff; Stefan Krebs; Alexander Graf; Oliver Keppler; Helmut Blum
EPI_ISL_2013036	Pathcare-Vermaak Centurion	National Institute for Communicable Diseases of the National Health Laboratory Service	Amoako DG, Tegally H, Scheepers C, Mohale T, Ntuli N, Mahlangu B, Viana R, Glass A,Oliveira TD, Gottberg A, Bhiman JN
EPI_ISL_2015692	National Institute of Public Health - National Institute of Hygiene	1. National Institute of Public Health - National Institute of Hygiene, Warsaw, Poland 2. Biobank Lab, University of Lodz 3. Laboratory of Respiratory Viruses, Teaching and Clinical Center of the Medical University of Lodz	Dominik Strapagiel, Marta Sobalska-Kwapis, Klaudyna Królikowska, Jakub Lach, Marcin Słomka, Tomasz Płoszaj, Magdalena Traczyk-Borszyńska, Izabela Dróżdż, Maciej Borowiec, Katarzyna Zacharczuk, Magdalena Nowakowska, Małgorzata Sadkowska-Todys, Tomasz Wołkowicz
EPI_ISL_2016831	LHUB-ULB	Labo Klinische Biologie, UZA	Marie Le Mercier, Jasmine Coppens, Basil Britto Xavier, Christine Lammens, Veerle Matheeussen, Herman Goossens
EPI_ISL_2017489	OLVZ Aalst	OLVZ Aalst	Anne Vankeerberghen
EPI_ISL_2017490	OLVZ Aalst	OLVZ Aalst	Anne Vankeerberghen
EPI_ISL_2021946	Lighthouse Lab in Milton Keynes	Wellcome Sanger Institute for the COVID-19 Genomics UK (COG-UK) Consortium	The Lighthouse Lab in Milton Keynes and Alex Alderton, Roberto Amato, Jeffrey Barrett, Sonia Goncalves, Ewan Harrison, David K. Jackson, Ian Johnston, Dominic Kwiatkowski, Cordelia Langford, John Sillitoe on behalf of the Wellcome Sanger Institute COVID-19 Surveillance Team
EPI_ISL_2024372	Department of Virus and Microbiological Special Diagnostics, Statens Serum Institut, Copenhagen, Denmark	Aalborg University	Danish Covid-19 Genome Consortium
EPI_ISL_2025050	Department of Virus and Microbiological Special Diagnostics, Statens Serum Institut, Copenhagen, Denmark	Aalborg University	Danish Covid-19 Genome Consortium
EPI_ISL_2027359	Department of Virus and Microbiological Special Diagnostics, Statens Serum Institut, Copenhagen, Denmark	Aalborg University	Danish Covid-19 Genome Consortium
EPI_ISL_2027537	Department of Virus and Microbiological Special Diagnostics, Statens Serum Institut, Copenhagen, Denmark	Aalborg University	Danish Covid-19 Genome Consortium
EPI_ISL_2028728	Department of Virus and Microbiological Special Diagnostics, Statens Serum Institut, Copenhagen, Denmark	Aalborg University	Danish Covid-19 Genome Consortium
EPI_ISL_2029076	Microvida	Microvida	Suzan D. Pas, Jaco Verweij, Joep Stöhr
EPI_ISL_2029172	National Virus Reference Laboratory	National Virus Reference Laboratory	Zoe Yandle, Charlene Bennett, Gabriel Gonzalez, Michael Carr, Jonathan Dean, Cillian F De Gascun
EPI_ISL_2029174	National Virus Reference Laboratory	National Virus Reference Laboratory	Zoe Yandle, Charlene Bennett, Gabriel Gonzalez, Michael Carr, Jonathan Dean, Cillian F De Gascun
EPI_ISL_2029734	Labo Analyses Med	National Reference Center for Viruses of Respiratory Infections, Institut Pasteur, Paris	Marion Barbet, Sylvie Behillil, Méline Bizard, Angela Brisebarre, Camille Capel, Vincent Enouf, Louise Lefrançois, Frédéric Lemoine, Christophe Malabat, Corinne Maufrais, Amaury Vaysse, Etienne Simon-Lorière, Maud Vanpeene, Sylvie Van der Werf ,Pierre Netzer
EPI_ISL_2029761	Labo Analyses Med	National Reference Center for Viruses of Respiratory Infections, Institut Pasteur, Paris	Marion Barbet, Sylvie Behillil, Méline Bizard, Angela Brisebarre, Camille Capel, Vincent Enouf, Louise Lefrançois, Frédéric Lemoine, Christophe Malabat, Corinne Maufrais, Victoire Baillet, Etienne Simon-Lorière, Maud Vanpeene, Sylvie Van der Werf ,Judith Zerah
EPI_ISL_2029877	Labo Analyses Med	National Reference Center for Viruses of Respiratory Infections, Institut Pasteur, Paris	Marion Barbet, Sylvie Behillil, Méline Bizard, Angela Brisebarre, Camille Capel, Vincent Enouf, Louise Lefrançois, Frédéric Lemoine, Christophe Malabat, Corinne Maufrais, Victoire Baillet, Etienne Simon-Lorière, Maud Vanpeene, Sylvie Van der Werf ,Judith Zerah
EPI_ISL_2029916	Labo Analyses Med	National Reference Center for Viruses of Respiratory Infections, Institut Pasteur, Paris	Marion Barbet, Sylvie Behillil, Méline Bizard, Angela Brisebarre, Camille Capel, Vincent Enouf, Louise Lefrançois, Frédéric Lemoine, Christophe Malabat, Corinne Maufrais, Etienne Simon-Lorière, Maud Vanpeene, Sylvie Van der Werf ,Elodie Etienne
EPI_ISL_2031771	Weill Cornell Medicine	New York Genome Center	Michael Zody, Andre Corvelo, Dayna M. Oschwald, Samantha Fennessey, Tom Maniatis, Melissa Cushing, Olivier Elemento, Margaret Elizabeth Ross, Chris Mason, Priya Velu, Hanna Rennert, Arryn Craney, Lars F Westblade
EPI_ISL_2032644	Federal Budget Health Care Institution "Center of Hygiene and Epidemiology in Tver region"	Group of Genomics and Postgenomic Technologies of Central Research Institute of Epidemiology	Samoilov AE, Kaptelova VV, Korneenko EV, Saenko SS, Smirnova YS, Nadtoka MI, Melushenkova TG, Speranskaya AS, Tivanova EV, Kondrasheva LY, Akimkin VG
EPI_ISL_2032727	Swedish national genomic surveillance program of SARS-CoV-2	The Public Health Agency of Sweden	Maximilian Riess, Maria Lind Karlberg, Alma Brolund, Swedish national genomic surveillance program of SARS-CoV-2
EPI_ISL_2033405	Swedish national genomic surveillance program of SARS-CoV-2	The Public Health Agency of Sweden	Maximilian Riess, Maria Lind Karlberg, Alma Brolund, Swedish national genomic surveillance program of SARS-CoV-2
EPI_ISL_2033751	Swedish national genomic surveillance program of SARS-CoV-2	The Public Health Agency of Sweden	Maximilian Riess, Maria Lind Karlberg, Alma Brolund, Swedish national genomic surveillance program of SARS-CoV-2
EPI_ISL_2034582	Swedish national genomic surveillance program of SARS-CoV-2	The Public Health Agency of Sweden	Maximilian Riess, Maria Lind Karlberg, Alma Brolund, Swedish national genomic surveillance program of SARS-CoV-2
EPI_ISL_2034589	Swedish national genomic surveillance program of SARS-CoV-2	The Public Health Agency of Sweden	Maximilian Riess, Maria Lind Karlberg, Alma Brolund, Swedish national genomic surveillance program of SARS-CoV-2
EPI_ISL_2034693	Laboratory of Molecular Biology, Diagnostyka sp. z o.o.	genXone SA, Research & Development Laboratory	Maciej Sykulski, Grzegorz Nowicki, Jakub Grabowski, Natalia Drweska-Matelska, Anna Brylak-Blaszkow, Aleksandra Gidlewicz, Karol Szeszko, Lukasz Krych, Michal Kaszuba
EPI_ISL_2036262	Laboratori de Referencia de Catalunya	Laboratori de Referencia de Catalunya	Ramirez A., Bellosillo B., Padilla E., Vilas A., Hernandez JJ., Canal M.
EPI_ISL_2036272	Genome Centre	Genome Centre	Shovon Lal Sarkar, Md. Shazid Hasan, Ali Ahsan Setu, Prosanto Kumar Das, A. S. M. Rubayet Ul Alam, Ovinu Kibria Islam, Md. Tanvir Islam, Hassan Md. Al-Emran, Iqbal Kabir Jahid, M. Anwar Hossain
EPI_ISL_2038893	Federal Budget Health Care Institution "Center of Hygiene and Epidemiology in Tver region"	Group of Genomics and Postgenomic Technologies of Central Research Institute of Epidemiology	Samoilov AE, Kaptelova VV, Korneenko EV, Saenko SS, Smirnova YS, Nadtoka MI, Melushenkova TG, Speranskaya AS, Tivanova EV, Kondrasheva LY, Akimkin VG
EPI_ISL_2042950	Aegis Sciences Corporation	Centers for Disease Control and Prevention Division of Viral Diseases, Pathogen Discovery	Dakota Howard, Dhwani Batra, Peter W. Cook, Kara Moser, Adrian Paskey, Jason Caravas, Benjamin Rambo-Martin, Shatavia Morrison, Christopher Gulvick, Scott Sammons, Yvette Unoarumhi, Darlene Wagner, Matthew Schmerer, Cyndi Clark, Patrick Campbell, Rob Case, Vikramsinha Ghorpade, Holly Houdeshell, Ola Kvalvaag, Dillon Nall, Ethan Sanders, Alec Vest, Shaun Westlund, Matthew Hardison, Clinton R. Pade…
EPI_ISL_2047651	Platform BIS UZA/UAntwerpen	Labo Klinische Biologie, UZA	Jasmine Coppens, Marie Le Mercier, Basil Britto Xavier, Christine Lammens, Veerle Matheeussen, Herman Goossens
EPI_ISL_2047652	Platform BIS UZA/UAntwerpen	Labo Klinische Biologie, UZA	Jasmine Coppens, Marie Le Mercier, Basil Britto Xavier, Christine Lammens, Veerle Matheeussen, Herman Goossens
EPI_ISL_2047772	Hospital Universitari Vall d'Hebron - Vall d'Hebron Institut de Recerca	Hospital Universitari Vall d'Hebron - Vall d'Hebron Institut de Recerca	Cristina Andrés, Maria Piñana, Damir Garcia-Cehic, Ariadna Rando, Juliana Esperalba, Maria Gema Codina, Carla Castillo, Maria Carmen Martin, Tomàs Pumarola, Josep Quer, Andrés Antón
EPI_ISL_2080270	Azienda Sanitaria dell'Alto Adige Laboratorio Aziendale di Microbiologia e Virologia	Istituto di Genomica Applicata	Elisabetta Pagani, Irene Bianconi, Elisabetta Giacobazzi, Elisa Masi, Stefanie Wieser, Irena Jurman, Vera Vendramin, Gabriele Magris, Eleonora Paparelli, Davide Scaglione, Michele Morgante
EPI_ISL_2080488	Diagnofirm Medical Laboratories	Botswana Harvard HIV Reference Laboratory	Sikhulile Moyo, Wonderful T. Choga, Pamela Smith-Lawrence,Kgomotso Moruisi, Dorcas Maruapula, Keoratile Ntshambiwa, Thongbotho Mphoyakgosi, Boitumelo Zuze, Botshelo Radibe, Legodile Kooepile, Roger Shapiro, Shahin Lockman, Mosepele Mosepele, Joseph Makhema, Madisa Mine, Simani Gaseitsiwe
EPI_ISL_2081529	PathWest Laboratory Medicine WA	PathWest Laboratory Medicine WA Microbial Surveillance Unit	PathWest Laboratory Medicine WA Microbial Surveillance Unit
EPI_ISL_2086222	ShipMed Inc	KRISP, KZN Research Innovation and Sequencing Platform	Giandhari J, Pillay S, Naidoo Y, Ramphal U, Lessells R, Emmanuel SJ, Tegally H, Wilkinson E, de Oliveira T
EPI_ISL_2086724	Center for Laboratory Medicine	Center for Laboratory Medicine	Yannick Gerth
EPI_ISL_2090623	WSSE w Warszawie	National Institute of Public Health - National Institute of Hygiene	Wołkowicz Tomasz, Zacharczuk Katarzyna, Sadkowska-Todys Małgorzata, Gierczyńki Rafał
EPI_ISL_2090827	CHOR	UMR PIMIT	Dr David A Wilkinson, Dr Patrick Mavingui, Dr Camille Lebarbenchon, Magali Turpin
EPI_ISL_2091020	Sungai Buloh Hospital	Institute for Medical Research, Infectious Disease Research Centre, National Institutes of Health, Ministry of Health Malaysia	Suppiah J, Kamel K, Mohd Zawawi Z, Azizan MA, Ramly N, Robert F, Thayan R
EPI_ISL_2091024	Sultanah Aminah Hospital, Johor Bahru	Institute for Medical Research, Infectious Disease Research Centre, National Institutes of Health, Ministry of Health Malaysia	Suppiah J, Kamel K, Mohd Zawawi Z, Azizan MA, Ramly N, Robert F, Thayan R
EPI_ISL_2094387	Dutch COVID-19 response team	National Institute for Public Health and the Environment (RIVM)	Adam Meijer, Harry Vennema, Dirk Eggink, Jeroen Cremer, Sharon van den Brink, Bas van der Veer, AnneMarie van den Brandt, Lisa Wijsman, Kim Freriks, Ryanne Jaarsma, Euníce Then, Lynn Aarts, Sanne Bos, Melissa van Tuil, Linda van de Nes, Sjoerd Kuiling, James Groot, Florian Zwagemaker, Dennis Schmitz, Annelies Kroneman, Karim Hajji, Chantal Reusken, on behalf of the national COVID-19 response team
EPI_ISL_2094388	Dutch COVID-19 response team	National Institute for Public Health and the Environment (RIVM)	Adam Meijer, Harry Vennema, Dirk Eggink, Jeroen Cremer, Sharon van den Brink, Bas van der Veer, AnneMarie van den Brandt, Lisa Wijsman, Kim Freriks, Ryanne Jaarsma, Euníce Then, Lynn Aarts, Sanne Bos, Melissa van Tuil, Linda van de Nes, Sjoerd Kuiling, James Groot, Florian Zwagemaker, Dennis Schmitz, Annelies Kroneman, Karim Hajji, Chantal Reusken, on behalf of the national COVID-19 response team
EPI_ISL_2094396	Dutch COVID-19 response team	National Institute for Public Health and the Environment (RIVM)	Adam Meijer, Harry Vennema, Dirk Eggink, Jeroen Cremer, Sharon van den Brink, Bas van der Veer, AnneMarie van den Brandt, Lisa Wijsman, Kim Freriks, Ryanne Jaarsma, Euníce Then, Lynn Aarts, Sanne Bos, Melissa van Tuil, Linda van de Nes, Sjoerd Kuiling, James Groot, Florian Zwagemaker, Dennis Schmitz, Annelies Kroneman, Karim Hajji, Chantal Reusken, on behalf of the national COVID-19 response team
EPI_ISL_2094505	LESP Jalisco	Instituto de Diagnostico y Referencia Epidemiologicos (INDRE)	Claudia Wong-Arambula, Abril Rodriguez-Maldonado, Vanessa Rivero-Arredondo, Ariadna Medina-Benitez, Joaquin Quiroz-Mercado, Sergio Rangel-Guerrero, Natividad Cruz-Ortiz, Tatiana Nunez-Garcia, Gisela Barrera-Badillo, Lucia Hernandez-Rivas, Irma Lopez-Martinez, Ernesto Ramirez-Gonzalez.
EPI_ISL_2094506	LESP San Luis Potosi	Instituto de Diagnostico y Referencia Epidemiologicos (INDRE)	Claudia Wong-Arambula, Abril Rodriguez-Maldonado, Vanessa Rivero-Arredondo, Ariadna Medina-Benitez, Joaquin Quiroz-Mercado, Sergio Rangel-Guerrero, Natividad Cruz-Ortiz, Tatiana Nunez-Garcia, Gisela Barrera-Badillo, Lucia Hernandez-Rivas, Irma Lopez-Martinez, Ernesto Ramirez-Gonzalez.
EPI_ISL_2094507	LESP San Luis Potosi	Instituto de Diagnostico y Referencia Epidemiologicos (INDRE)	Claudia Wong-Arambula, Abril Rodriguez-Maldonado, Vanessa Rivero-Arredondo, Ariadna Medina-Benitez, Joaquin Quiroz-Mercado, Sergio Rangel-Guerrero, Natividad Cruz-Ortiz, Tatiana Nunez-Garcia, Gisela Barrera-Badillo, Lucia Hernandez-Rivas, Irma Lopez-Martinez, Ernesto Ramirez-Gonzalez.
EPI_ISL_2094508	LESP San Luis Potosi	Instituto de Diagnostico y Referencia Epidemiologicos (INDRE)	Claudia Wong-Arambula, Abril Rodriguez-Maldonado, Vanessa Rivero-Arredondo, Ariadna Medina-Benitez, Joaquin Quiroz-Mercado, Sergio Rangel-Guerrero, Natividad Cruz-Ortiz, Tatiana Nunez-Garcia, Gisela Barrera-Badillo, Lucia Hernandez-Rivas, Irma Lopez-Martinez, Ernesto Ramirez-Gonzalez.
EPI_ISL_2099853	National Institute of Infectious Diseases-Prof. Dr. Matei Bals Molecular Diagnostics Laboratory	National Institute of Infectious Diseases-Prof. Dr. Matei Bals Molecular Diagnostics Laboratory	Corina Casangiu, Leontina Banica, Marius Surleac, Ovidiu Vlaicu, Andreea Tudor, Simona Paraschiv, Dan Otelea
EPI_ISL_2099869	Department of Public Health Bucharest	National Institute of Infectious Diseases-Prof. Dr. Matei Bals Molecular Diagnostics Laboratory	Corina Casangiu, Leontina Banica, Marius Surleac, Ovidiu Vlaicu, Andreea Tudor, Simona Paraschiv, Dan Otelea
EPI_ISL_2100243	Clinical Hospital of Infectious and Tropical Diseases “Dr. Victor Babes”	Cantacuzino Institute Virology	Sorin Dinu,Carmen Cherciu, Mihaela Oprea, Mihaela Lazar
EPI_ISL_2102154	CHUV	Laboratory of genomics and metagenomics	Trestan Pillonel, Damien Jacot, Sébastien Aeby, Gilbert Greub, Claire Bertelli
EPI_ISL_2103201	LabPLUS	Institute of Environmental Science and Research (ESR)	Rachel Boyle, SallyAnn Harbison, Olivia Stroeven, Xiaoyun Ren, Matt Storey, Nikki Freed, Muhammad Faisal, Jing Wang, Hermes Perez, Anja Werno, Antje van der Linden, Arlo Upton, Chris Mansell, David Hammer, Dragana Drinkovic, Gary McAuliffe, Hana Sofia Andersson, James Ussher, Jill Sherwood, Josh Freeman, Julia Howard, Juliet Elvy, Mary DeAlmeida, Matt Blakiston, Matthew Rogers, Max Bloomfield, Mi…
EPI_ISL_2103202	LabPLUS	Institute of Environmental Science and Research (ESR)	Rachel Boyle, SallyAnn Harbison, Olivia Stroeven, Xiaoyun Ren, Matt Storey, Nikki Freed, Muhammad Faisal, Jing Wang, Hermes Perez, Anja Werno, Antje van der Linden, Arlo Upton, Chris Mansell, David Hammer, Dragana Drinkovic, Gary McAuliffe, Hana Sofia Andersson, James Ussher, Jill Sherwood, Josh Freeman, Julia Howard, Juliet Elvy, Mary DeAlmeida, Matt Blakiston, Matthew Rogers, Max Bloomfield, Mi…
EPI_ISL_2104494	University Hospitals of Geneva, Laboratory of Virology	HUG, Laboratory of Virology and the Health2030 Genome Center	Samuel Cordey, Ana Rita Goncalves, Laurent Kaiser, Lorenzo Cerutti, Henri Pegeot, Melyssa Elies, Deborah Penet, Keith Harshman, Ioannis Xenarios, Emmanouil Dermitzakis
EPI_ISL_2104743	Ramathibodi Chakri Naruebodindra Hospital	COVID-19 Network Investigations (CONI) Alliance	Elizabeth Batty, Wasun Chantratita, Thanat Chookajorn, Stefan Fernandez, Angkana Huang, Anthony R. Jones, Khajohn Joonlasak, Chonticha Klungtong, Theerarat Kochakarn, Namfon Kotanan, Krittikorn Kumpornsin, Duangkamon Loesbanluechai, Wudtichai Manasatienkij, Bhakbhoom Panthan, Ekawat Pasomsub, Kingkan Rakmanee, Insee Sensorn, Janjira Thaipadungpanit, Arporn Wangwiwatsin, Treewat Watthanachockchai
EPI_ISL_2105672	Biolab Diagnostic Laboratories	Biolab Diagnostic Laboratories	Issa Abu-Dayyeh, Ahmad Tibi, Lama Hussein, Shayma Ali, Badia Saddedin, Eiad Atwa, Amid Abdelnour
EPI_ISL_2105673	Biolab Diagnostic Laboratories	Biolab Diagnostic Laboratories	Issa Abu-Dayyeh, Ahmad Tibi, Lama Hussein, Shayma Ali, Badia Saddedin, Eiad Atwa, Amid Abdelnour
EPI_ISL_2106975	BPOM Gorontalo	National Institute of Health Research and Development	Hartanti Dian Ikawati, Hana Apsari Pawestri, Subangkit, Kartika Dewi Puspa, Arie Ardiansyah Nugraha, Triyani Soekarso, Krisna Pangesti, Nelly Puspandari, Vivi Setiawaty
EPI_ISL_2107828	Labor Berlin Charité Vivantes GmbH / Institut für Virologie	Charité Universitätsmedizin Berlin, Institut für Virologie/Labor Berlin	Peter Menzel, Christine Stephan, Rolf Schwarzer, Victor M Corman, Barbara Mühlemann, Terry Jones, Christian Drosten
EPI_ISL_2110643	Institut Pasteur du Maroc	Functional Genomics platform/CNRST	Melloul Marouane, Chouati Taha, Hemlali Mouhsine, Alaoui Sanaa-amine, Touil Nadia, Elannaz Hicham, Ennibi Khalid, Youbi Mohammed, MERABET MOUAD,Abdelkrim Meziane Bellefquih, NOURLIL Jalal, Maaroufi Abderrahmane, EL FAHIME Elmostafa
EPI_ISL_2115263	MVZ Labor Krone GbR	Robert Koch Institute	unknown
EPI_ISL_2118185	Lighthouse Lab in Alderley Park	Wellcome Sanger Institute for the COVID-19 Genomics UK (COG-UK) Consortium	Jacquelyn Wynn, Mairead Hyland, The Lighthouse Lab in Alderley Park and Alex Alderton, Roberto Amato, Jeffrey Barrett, Sonia Goncalves, Ewan Harrison, David K. Jackson, Ian Johnston, Dominic Kwiatkowski, Cordelia Langford, John Sillitoe on behalf of the Wellcome Sanger Institute COVID-19 Surveillance Team
EPI_ISL_2122966	Labor Dr. Heidrich & Kollegen MVZ GmbH Hamburg	Robert Koch Institute	unknown
EPI_ISL_2124170	SYNLAB Labor Munchen Zentrum LMZ	Robert Koch Institute	unknown
EPI_ISL_2126170	University College London, Great Ormond Street Hospital for Children NHS Foundation Trust, Imperial College Healthcare NHS Trust	COVID-19 Genomics UK (COG-UK) Consortium	Sergi Castellano, Rachel Williams, Mark Kristiansen, Paola Resende Silva, Sunando Roy, Tony Brooks, Helena Tutill, Paola Niola, Patricia Dyal, Charlotte Williams, Leysa Forrest, Yasmin Panchbhaya, Jacqueline Findlay, Samuel Weeks, Julianne Brown, Kathryn Harris, Paul Randell, James Price, Alison Holmes, Judith Breuer
EPI_ISL_2131509	ICMR-National Institute of Virology - INSACOG	NIV Influenza	Dr. Varsha Potdar
EPI_ISL_2131554	ICMR-National Institute of Virology - INSACOG	NIV Influenza	Dr. Varsha Potdar
EPI_ISL_2131670	SARS-CoV-2 testing team, National Institute of Infectious Diseases	Pathogen Genomics Center, National Institute of Infectious Diseases	Tsuyoshi Sekizuka, Kentaro Itokawa, Rina Tanaka, Masanori Hashino, Nozomu Hanaoka, Masumichi Saito, Naomi Nojiri, Hazuka Y Furihata, Sana Uchikoba, Tsuguto Fujimoto, Makoto Kuroda
EPI_ISL_2131693	SARS-CoV-2 testing team, National Institute of Infectious Diseases	Pathogen Genomics Center, National Institute of Infectious Diseases	Tsuyoshi Sekizuka, Kentaro Itokawa, Rina Tanaka, Masanori Hashino, Nozomu Hanaoka, Masumichi Saito, Naomi Nojiri, Hazuka Y Furihata, Sana Uchikoba, Tsuguto Fujimoto, Makoto Kuroda
EPI_ISL_2131710	SARS-CoV-2 testing team, National Institute of Infectious Diseases	Pathogen Genomics Center, National Institute of Infectious Diseases	Tsuyoshi Sekizuka, Kentaro Itokawa, Rina Tanaka, Masanori Hashino, Nozomu Hanaoka, Masumichi Saito, Naomi Nojiri, Hazuka Y Furihata, Sana Uchikoba, Tsuguto Fujimoto, Makoto Kuroda
EPI_ISL_2131730	SARS-CoV-2 testing team, National Institute of Infectious Diseases	Pathogen Genomics Center, National Institute of Infectious Diseases	Tsuyoshi Sekizuka, Kentaro Itokawa, Rina Tanaka, Masanori Hashino, Nozomu Hanaoka, Masumichi Saito, Naomi Nojiri, Hazuka Y Furihata, Sana Uchikoba, Tsuguto Fujimoto, Makoto Kuroda
EPI_ISL_2131734	SARS-CoV-2 testing team, National Institute of Infectious Diseases	Pathogen Genomics Center, National Institute of Infectious Diseases	Tsuyoshi Sekizuka, Kentaro Itokawa, Rina Tanaka, Masanori Hashino, Nozomu Hanaoka, Masumichi Saito, Naomi Nojiri, Hazuka Y Furihata, Sana Uchikoba, Tsuguto Fujimoto, Makoto Kuroda
EPI_ISL_2131736	SARS-CoV-2 testing team, National Institute of Infectious Diseases	Pathogen Genomics Center, National Institute of Infectious Diseases	Tsuyoshi Sekizuka, Kentaro Itokawa, Rina Tanaka, Masanori Hashino, Nozomu Hanaoka, Masumichi Saito, Naomi Nojiri, Hazuka Y Furihata, Sana Uchikoba, Tsuguto Fujimoto, Makoto Kuroda
EPI_ISL_2131746	SARS-CoV-2 testing team, National Institute of Infectious Diseases	Pathogen Genomics Center, National Institute of Infectious Diseases	Tsuyoshi Sekizuka, Kentaro Itokawa, Rina Tanaka, Masanori Hashino, Nozomu Hanaoka, Masumichi Saito, Naomi Nojiri, Hazuka Y Furihata, Sana Uchikoba, Tsuguto Fujimoto, Makoto Kuroda
EPI_ISL_2131749	SARS-CoV-2 testing team, National Institute of Infectious Diseases	Pathogen Genomics Center, National Institute of Infectious Diseases	Tsuyoshi Sekizuka, Kentaro Itokawa, Rina Tanaka, Masanori Hashino, Nozomu Hanaoka, Masumichi Saito, Naomi Nojiri, Hazuka Y Furihata, Sana Uchikoba, Tsuguto Fujimoto, Makoto Kuroda
EPI_ISL_2131766	SARS-CoV-2 testing team, National Institute of Infectious Diseases	Pathogen Genomics Center, National Institute of Infectious Diseases	Tsuyoshi Sekizuka, Kentaro Itokawa, Rina Tanaka, Masanori Hashino, Nozomu Hanaoka, Masumichi Saito, Naomi Nojiri, Hazuka Y Furihata, Sana Uchikoba, Tsuguto Fujimoto, Makoto Kuroda
EPI_ISL_2131778	SARS-CoV-2 testing team, National Institute of Infectious Diseases	Pathogen Genomics Center, National Institute of Infectious Diseases	Tsuyoshi Sekizuka, Kentaro Itokawa, Rina Tanaka, Masanori Hashino, Nozomu Hanaoka, Masumichi Saito, Naomi Nojiri, Hazuka Y Furihata, Sana Uchikoba, Tsuguto Fujimoto, Makoto Kuroda
EPI_ISL_2131782	SARS-CoV-2 testing team, National Institute of Infectious Diseases	Pathogen Genomics Center, National Institute of Infectious Diseases	Tsuyoshi Sekizuka, Kentaro Itokawa, Rina Tanaka, Masanori Hashino, Nozomu Hanaoka, Masumichi Saito, Naomi Nojiri, Hazuka Y Furihata, Sana Uchikoba, Tsuguto Fujimoto, Makoto Kuroda
EPI_ISL_2131950	National Virus Reference Laboratory	National Virus Reference Laboratory	Zoe Yandle, Charlene Bennett, Gabriel Gonzalez, Michael Carr, Jonathan Dean, Cillian F De Gascun
EPI_ISL_2134906	HOSPITAL UNIVERSITARIO SON ESPASES	HOSPITAL UNIVERSITARIO SON ESPASES	Carla López-Causapé, Pablo Fraile-Ribot, Antonio Oliver, SeqCovid
EPI_ISL_2135485	Epimol – Molecular Epidemiology Group (UV-FISABIO)	SeqCOVID-SPAIN consortium/IBV(CSIC)	María Alma Bracho and SeqCOVID-SPAIN consortium
EPI_ISL_2135836	Viral Respiratory Lab, National Institute for Biomedical Research (INRB)	Pathogen Sequencing Lab, National Institute for Biomedical Research (INRB)	Placide Mbala-Kingebeni, Edith Nkwembe, Eddy Kinganda-Lusamaki, Amuri Aziza, Francisca Muyembe Mawete, Emmanuel Lokilo Lofiko, Jean Claude Makangara, Catherine Pratt, Matthias Pauthner, Josh Quick, Allison Black, James Hadfield, Trevor Bedford, Ian Goodfellow, Andrew Rambaut, Nick Loman, Kristian Andersen, Michael Wiley, Steve Ahuka-Mundeke, Jean-Jacques Muyembe Tamfum
EPI_ISL_2135842	Viral Respiratory Lab, National Institute for Biomedical Research (INRB)	Pathogen Sequencing Lab, National Institute for Biomedical Research (INRB)	Placide Mbala-Kingebeni, Edith Nkwembe, Eddy Kinganda-Lusamaki, Amuri Aziza, Francisca Muyembe Mawete, Emmanuel Lokilo Lofiko, Jean Claude Makangara, Catherine Pratt, Matthias Pauthner, Josh Quick, Allison Black, James Hadfield, Trevor Bedford, Ian Goodfellow, Andrew Rambaut, Nick Loman, Kristian Andersen, Michael Wiley, Steve Ahuka-Mundeke, Jean-Jacques Muyembe Tamfum
EPI_ISL_2135843	Viral Respiratory Lab, National Institute for Biomedical Research (INRB)	Pathogen Sequencing Lab, National Institute for Biomedical Research (INRB)	Placide Mbala-Kingebeni, Edith Nkwembe, Eddy Kinganda-Lusamaki, Amuri Aziza, Francisca Muyembe Mawete, Emmanuel Lokilo Lofiko, Jean Claude Makangara, Catherine Pratt, Matthias Pauthner, Josh Quick, Allison Black, James Hadfield, Trevor Bedford, Ian Goodfellow, Andrew Rambaut, Nick Loman, Kristian Andersen, Michael Wiley, Steve Ahuka-Mundeke, Jean-Jacques Muyembe Tamfum
EPI_ISL_2135844	Viral Respiratory Lab, National Institute for Biomedical Research (INRB)	Pathogen Sequencing Lab, National Institute for Biomedical Research (INRB)	Placide Mbala-Kingebeni, Edith Nkwembe, Eddy Kinganda-Lusamaki, Amuri Aziza, Francisca Muyembe Mawete, Emmanuel Lokilo Lofiko, Jean Claude Makangara, Catherine Pratt, Matthias Pauthner, Josh Quick, Allison Black, James Hadfield, Trevor Bedford, Ian Goodfellow, Andrew Rambaut, Nick Loman, Kristian Andersen, Michael Wiley, Steve Ahuka-Mundeke, Jean-Jacques Muyembe Tamfum
EPI_ISL_2135846	Viral Respiratory Lab, National Institute for Biomedical Research (INRB)	Pathogen Sequencing Lab, National Institute for Biomedical Research (INRB)	Placide Mbala-Kingebeni, Edith Nkwembe, Eddy Kinganda-Lusamaki, Amuri Aziza, Francisca Muyembe Mawete, Emmanuel Lokilo Lofiko, Jean Claude Makangara, Catherine Pratt, Matthias Pauthner, Josh Quick, Allison Black, James Hadfield, Trevor Bedford, Ian Goodfellow, Andrew Rambaut, Nick Loman, Kristian Andersen, Michael Wiley, Steve Ahuka-Mundeke, Jean-Jacques Muyembe Tamfum
EPI_ISL_2137225	Austrian Agency for Health and Food Safety (AGES)	Bergthaler laboratory, CeMM Research Center for Molecular Medicine of the Austrian Academy of Sciences	Lukas Endler, Anna Schedl, Fabian Amman, Petr Triska, Thomas Penz, Benedikt Agerer, Maelle Le Moing, Michael Schuster, Bekir Erguner, Jan Laine, Martin Senekowitsch, Christoph Bock, Andreas Bergthaler
EPI_ISL_2140071	Servicio Virosis Respiratorias-Departamento Virología-INEI	Instituto Nacional Enfermedades Infecciosas C.G.Malbran	Baumeister E., Avaro M., Benedetti E., Russo M., Dattero ME, Pontoriero A., Cisterna D., Molina V., Perandones C., Tuduri E., Lorenzo F., Poklepovich T., Campos J.
EPI_ISL_2140524	UCK	1. Tricity SARS-CoV-2 sequencing consortium: University of Gdansk, Medical University of Gdansk, Vaxican Ltd., Invicta Ltd. 2. National Institute of Public Health - National Institute of Hygiene, Warsaw, Poland	Maciej Kosinski, Celina Cybulska, Krystyna Bienkowska Szewczyk, Maciej Grzybek, Karolina Gackowska, Katarzyna Groth, Lukasz Rabalski, Katarzyna Zacharczuk, Magdalena Nowakowska, Małgorzata Sadkowska-Todys, Tomasz Wołkowicz
EPI_ISL_2140611	Microbiology Department, Laboratori Clínic Metropolitana Nord. Hospital Universitari Germans Trias i Pujol	Can Ruti SARS-CoV-2 Sequencing Hub (HUGTiP/IrsiCaixa/IGTP)	Marc Noguera-Julian, Pilar Armengol, Ignacio Blanco, Antoni E Bordoy, Francesc Catala-Moll, Pere-Joan Cardona, Maria Casadellà, Cristina Casañ, Gemma Clara, Bonaventura Clotet, Cristina Esteban, Montserrat Giménez, Mercedes Guerrero, Anna Not, Roger Paredes, Mariona Parera, Verónica Saludes, Alba Sánchez, and Elisa Martró on behalf of the Can Ruti SARS-CoV-2 Sequencing Hub.
EPI_ISL_2142451	LAM GEN-BIO GRAVANCHES	CNR Virus des Infections Respiratoires - France SUD	Antonin Bal, Gregory Destras, Gwendolyne Burfin, Hadrien Regue, Quentin Semanas, Martine Valette, Bruno Lina, Laurence Josset
EPI_ISL_2145143	Dutch COVID-19 response team	Erasmus Medical Center	Bas Oude Munnink, Reina Sikkema, David Nieuwenhuijse, Irina Chestakova, Anne van der Linden, Marjan Boter, Emmanuelle Munger, Corine GeurtsvanKessel, Annemiek van der Eijk, Richard Molenkamp, Marion Koopmans, on behalf of the Dutch national COVID-19 respo
EPI_ISL_2145682	Dutch COVID-19 response team	Erasmus Medical Center	Bas Oude Munnink, Reina Sikkema, David Nieuwenhuijse, Irina Chestakova, Anne van der Linden, Marjan Boter, Emmanuelle Munger, Corine GeurtsvanKessel, Annemiek van der Eijk, Richard Molenkamp, Marion Koopmans, on behalf of the Dutch national COVID-19 respo
EPI_ISL_2145783	Dutch COVID-19 response team	Erasmus Medical Center	Bas Oude Munnink, Reina Sikkema, David Nieuwenhuijse, Irina Chestakova, Anne van der Linden, Marjan Boter, Emmanuelle Munger, Corine GeurtsvanKessel, Annemiek van der Eijk, Richard Molenkamp, Marion Koopmans, on behalf of the Dutch national COVID-19 respo
EPI_ISL_2150407	Aegis Sciences Corporation	Centers for Disease Control and Prevention Division of Viral Diseases, Pathogen Discovery	Dakota Howard, Dhwani Batra, Peter W. Cook, Kara Moser, Adrian Paskey, Jason Caravas, Benjamin Rambo-Martin, Shatavia Morrison, Christopher Gulvick, Scott Sammons, Yvette Unoarumhi, Darlene Wagner, Matthew Schmerer, Cyndi Clark, Patrick Campbell, Rob Case, Vikramsinha Ghorpade, Holly Houdeshell, Ola Kvalvaag, Dillon Nall, Ethan Sanders, Alec Vest, Shaun Westlund, Matthew Hardison, Clinton R. Pade…
EPI_ISL_2151261	RAILWAY HOSPITAL	inStem NCBS - INSACOG	Uma Ramakrishnan Dasaradhi Palakodeti Aswin SaiNarain
EPI_ISL_2152571	BROUSSAIS	Department of Virology, Henri Mondor University Hospital, Assistance Publique Hôpitaux de Paris, Université Paris-Est Créteil, INSERM U955	Christophe Rodriguez, Slim Fourati, Vanessa Demontant, Guillaume Gricourt, Melissa N'Debi, Alexandre Soulier, Elisabeth Trawinski, Jean-Michel Pawlotsky
EPI_ISL_2152937	Lighthouse Lab in Glasgow	Wellcome Sanger Institute for the COVID-19 Genomics UK (COG-UK) Consortium	Harper VanSteenhouse, Yumi Kasai, David Gray, Carol Clugston, Anna Dominiczak and Alex Alderton, Roberto Amato, Jeffrey Barrett, Sonia Goncalves, Ewan Harrison, David K. Jackson, Ian Johnston, Dominic Kwiatkowski, Cordelia Langford, John Sillitoe on behalf of the Wellcome Sanger Institute COVID-19 Surveillance Team
EPI_ISL_2153065	Israel Central Virology laboratory	Israel Central Virology laboratory	Neta Zuckerman, Efrat Dahan Bucris, Michal Mandelboim, Yaniv Lustig, Dana Bar-Ilan, Miranda Geva, Oran Erster, Danit Sofer, Ella Mendelson, Orna Mor
EPI_ISL_2153066	Israel Central Virology laboratory	Israel Central Virology laboratory	Neta Zuckerman, Efrat Dahan Bucris, Michal Mandelboim, Yaniv Lustig, Dana Bar-Ilan, Miranda Geva, Oran Erster, Danit Sofer, Ella Mendelson, Orna Mor
EPI_ISL_2153476	Botswana Harvard HIV Reference Laboratory	Botswana Harvard HIV Reference Laboratory	Sikhulile Moyo, Wonderful T. Choga, Pamela Smith-Lawrence, Kgomotso Moruisi, Dorcas Maruapula, Keoratile Ntshambiwa, Thongbotho Mphoyakgosi, Boitumelo Zuze, Botshelo Radibe, Legodile Kooepile, Ontlametse T. Bareng, Roger Shapiro, Shahin Lockman, Joseph Makhema, Madisa Mine, Mosepele Mosepele, Simani Gaseitsiwe
EPI_ISL_2155363	Laboratorio HUB -Azienda Ospedaliero Universitaria - AOU – Cagliari	Laboratorio SPOKE Biologia Molecolare -Azienda Ospedaliero Universitaria - AOU – Cagliari	Germano Orrù, Sara Fais, Valentina Medda, Alessandra Scano, Miriam Loddo, Riccardo Cappai, Ferdinando Coghe
EPI_ISL_2158402	National Virus Reference Laboratory	National Virus Reference Laboratory	Zoe Yandle, Charlene Bennett, Gabriel Gonzalez, Michael Carr, Jonathan Dean, Cillian F De Gascun
EPI_ISL_2162120	NS-QEII Health Sciences Centre	National Microbiology Laboratory (NML)	Anna Majer, Shari Tyson, Grace Seo, Philip Mabon, Elsie Grudeski, Rhiannon Huzarewich, Russell Mandes, Anneliese Landgraff, Jennifer Tanner, Natalie Knox, Morag Graham, Gary Van Domselaar, Todd Hatchette, Jason LeBlanc, Janice Pettipas, Dan Gaston, Nathalie Bastien, Yan Li, Timothy Booth, Darian Hole, Madison Chapel, Kirsten Biggar, CanCOGeN's metadata curation team, Public Health Agency of Canad…
EPI_ISL_2162221	Dept. of Laboratory Medicine	Dept. of Laboratory Medicine	Harald Esterbauer, Anna Gschaider, Petra Jurkowitsch, Fabian Konig, Sabina Plumer, Robert Strassl, Oswald Wagner
EPI_ISL_2171242	Janamaitri Hospital	Molecular and Genomics Research Lab, Dhulikhel Hospital, Kathmandu University Hospital	Rajeev Shrestha, Nishan Katuwal, Navin Adhikari, Dipesh Tamrakar, Meghnath Dhimal, Pradip Gyanwali, Saroj Bhattarai, Surendra Kumar Madhup
EPI_ISL_2171266	Janamaitri Hospital	Molecular and Genomics Research Lab, Dhulikhel Hospital, Kathmandu University Hospital	Rajeev Shrestha, Nishan Katuwal, Navin Adhikari, Dipesh Tamrakar, Meghnath Dhimal, Pradip Gyanwali, Saroj Bhattarai, Surendra Kumar Madhup
EPI_ISL_2172791	Department of Virus and Microbiological Special Diagnostics, Statens Serum Institut, Copenhagen, Denmark	Aalborg University	Danish Covid-19 Genome Consortium
EPI_ISL_2173209	Department of Virus and Microbiological Special Diagnostics, Statens Serum Institut, Copenhagen, Denmark	Aalborg University	Danish Covid-19 Genome Consortium
EPI_ISL_2173553	Department of Virus and Microbiological Special Diagnostics, Statens Serum Institut, Copenhagen, Denmark	Aalborg University	Danish Covid-19 Genome Consortium
EPI_ISL_2174379	Department of Virus and Microbiological Special Diagnostics, Statens Serum Institut, Copenhagen, Denmark	Aalborg University	Danish Covid-19 Genome Consortium
EPI_ISL_2175486	Department of Virus and Microbiological Special Diagnostics, Statens Serum Institut, Copenhagen, Denmark	Aalborg University	Danish Covid-19 Genome Consortium
EPI_ISL_2180455	Institute of Epidemiology, Disease Control and Research (IEDCR)	IEDCR-ideSHi-icddr,b	Hassan Afrad, Sadia Rahman, Manjur Hossain Khan, Firdausi Qadri, Tahmina Shirin
EPI_ISL_2183059	Israel Central Virology laboratory	Israel National Consortium for SARS-CoV-2 sequencing	Neta Zuckerman, Efrat Dahan Bucris, Michal Mandelboim, Dana Bar-Ilan, Miranda Geva, Netanel Abu, Oran Erster, Efrat Glick-Saar, Omri Nayshool, Gideon Rechavi, Ella Mendelson, Orna Mor
EPI_ISL_2183112	Israel Central Virology laboratory	Israel National Consortium for SARS-CoV-2 sequencing	Neta Zuckerman, Efrat Dahan Bucris, Michal Mandelboim, Dana Bar-Ilan, Miranda Geva, Netanel Abu, Oran Erster, Efrat Glick-Saar, Omri Nayshool, Gideon Rechavi, Ella Mendelson, Orna Mor
EPI_ISL_2183117	Israel Central Virology laboratory	Israel National Consortium for SARS-CoV-2 sequencing	Neta Zuckerman, Efrat Dahan Bucris, Michal Mandelboim, Dana Bar-Ilan, Miranda Geva, Netanel Abu, Oran Erster, Efrat Glick-Saar, Omri Nayshool, Gideon Rechavi, Ella Mendelson, Orna Mor
EPI_ISL_2183341	Israel Central Virology laboratory	Israel National Consortium for SARS-CoV-2 sequencing	Neta Zuckerman, Efrat Dahan Bucris, Michal Mandelboim, Dana Bar-Ilan, Miranda Geva, Netanel Abu, Oran Erster, Efrat Glick-Saar, Omri Nayshool, Gideon Rechavi, Ella Mendelson, Orna Mor
EPI_ISL_2183420	Israel Central Virology laboratory	Israel National Consortium for SARS-CoV-2 sequencing	Neta Zuckerman, Efrat Dahan Bucris, Michal Mandelboim, Dana Bar-Ilan, Miranda Geva, Netanel Abu, Oran Erster, Efrat Glick-Saar, Omri Nayshool, Gideon Rechavi, Ella Mendelson, Orna Mor
EPI_ISL_2183427	Israel Central Virology laboratory	Israel National Consortium for SARS-CoV-2 sequencing	Neta Zuckerman, Efrat Dahan Bucris, Michal Mandelboim, Dana Bar-Ilan, Miranda Geva, Netanel Abu, Oran Erster, Efrat Glick-Saar, Omri Nayshool, Gideon Rechavi, Ella Mendelson, Orna Mor
EPI_ISL_2183613	Israel Central Virology laboratory	Israel National Consortium for SARS-CoV-2 sequencing	Neta Zuckerman, Efrat Dahan Bucris, Michal Mandelboim, Dana Bar-Ilan, Miranda Geva, Netanel Abu, Oran Erster, Efrat Glick-Saar, Omri Nayshool, Gideon Rechavi, Ella Mendelson, Orna Mor
EPI_ISL_2183694	Israel Central Virology laboratory	Israel National Consortium for SARS-CoV-2 sequencing	Neta Zuckerman, Efrat Dahan Bucris, Michal Mandelboim, Dana Bar-Ilan, Miranda Geva, Netanel Abu, Oran Erster, Efrat Glick-Saar, Omri Nayshool, Gideon Rechavi, Ella Mendelson, Orna Mor
EPI_ISL_2183706	Israel Central Virology laboratory	Israel National Consortium for SARS-CoV-2 sequencing	Neta Zuckerman, Efrat Dahan Bucris, Michal Mandelboim, Dana Bar-Ilan, Miranda Geva, Netanel Abu, Oran Erster, Efrat Glick-Saar, Omri Nayshool, Gideon Rechavi, Ella Mendelson, Orna Mor
EPI_ISL_2183736	Israel Central Virology laboratory	Israel National Consortium for SARS-CoV-2 sequencing	Neta Zuckerman, Efrat Dahan Bucris, Michal Mandelboim, Dana Bar-Ilan, Miranda Geva, Netanel Abu, Oran Erster, Efrat Glick-Saar, Omri Nayshool, Gideon Rechavi, Ella Mendelson, Orna Mor
EPI_ISL_2183749	Israel Central Virology laboratory	Israel National Consortium for SARS-CoV-2 sequencing	Neta Zuckerman, Efrat Dahan Bucris, Michal Mandelboim, Dana Bar-Ilan, Miranda Geva, Netanel Abu, Oran Erster, Efrat Glick-Saar, Omri Nayshool, Gideon Rechavi, Ella Mendelson, Orna Mor
EPI_ISL_2183805	Israel Central Virology laboratory	Israel National Consortium for SARS-CoV-2 sequencing	Neta Zuckerman, Efrat Dahan Bucris, Michal Mandelboim, Dana Bar-Ilan, Miranda Geva, Netanel Abu, Oran Erster, Efrat Glick-Saar, Omri Nayshool, Gideon Rechavi, Ella Mendelson, Orna Mor
EPI_ISL_2187476	Aegis Sciences Corporation	Centers for Disease Control and Prevention Division of Viral Diseases, Pathogen Discovery	Dakota Howard, Dhwani Batra, Peter W. Cook, Kara Moser, Adrian Paskey, Jason Caravas, Benjamin Rambo-Martin, Shatavia Morrison, Christopher Gulvick, Scott Sammons, Yvette Unoarumhi, Darlene Wagner, Matthew Schmerer, Cyndi Clark, Patrick Campbell, Rob Case, Vikramsinha Ghorpade, Holly Houdeshell, Ola Kvalvaag, Dillon Nall, Ethan Sanders, Alec Vest, Shaun Westlund, Matthew Hardison, Clinton R. Pade…
EPI_ISL_2188418	Hospital	National Reference Center for Viruses of Respiratory Infections, Institut Pasteur, Paris	Marion Barbet, Sylvie Behillil, Méline Bizard, Angela Brisebarre, Camille Capel, Vincent Enouf, Louise Lefrançois, Frédéric Lemoine, Christophe Malabat, Corinne Maufrais, Amaury Vaysse, Etienne Simon-Lorière, Maud Vanpeene, Sylvie Van der Werf ,Raphael Guiheneuf
EPI_ISL_2190101	Department of Public Health Bucharest	National Institute of Infectious Diseases-Prof. Dr. Matei Bals Molecular Diagnostics Laboratory	Corina Casangiu, Leontina Banica, Marius Surleac, Ovidiu Vlaicu, Andreea Tudor, Simona Paraschiv, Dan Otelea
EPI_ISL_2190106	National Institute of Infectious Diseases-Prof. Dr. Matei Bals Molecular Diagnostics Laboratory	National Institute of Infectious Diseases-Prof. Dr. Matei Bals Molecular Diagnostics Laboratory	Corina Casangiu, Leontina Banica, Marius Surleac, Ovidiu Vlaicu, Andreea Tudor, Simona Paraschiv, Dan Otelea
EPI_ISL_2193354	Ampath Laboratories	National Institute for Communicable Diseases of the National Health Laboratory Service	Amoako DG, Scheepers C, Mohale T, Ntuli N, Mahlangu B, Viana R, Glass A, Marshall T, Gottberg A, Bhiman JN
EPI_ISL_2193360	Ampath Laboratories	National Institute for Communicable Diseases of the National Health Laboratory Service	Amoako DG, Scheepers C, Mohale T, Ntuli N, Mahlangu B, Viana R, Glass A, Marshall T, Gottberg A, Bhiman JN
EPI_ISL_2199900	Lighthouse Lab in Glasgow	Wellcome Sanger Institute for the COVID-19 Genomics UK (COG-UK) Consortium	Harper VanSteenhouse, Yumi Kasai, David Gray, Carol Clugston, Anna Dominiczak and Alex Alderton, Roberto Amato, Jeffrey Barrett, Sonia Goncalves, Ewan Harrison, David K. Jackson, Ian Johnston, Dominic Kwiatkowski, Cordelia Langford, John Sillitoe on behalf of the Wellcome Sanger Institute COVID-19 Surveillance Team
EPI_ISL_2213579	University Hospitals of Geneva, Laboratory of Virology	HUG, Laboratory of Virology and the Health2030 Genome Center	Samuel Cordey, Ana Rita Goncalves, Laurent Kaiser, Lorenzo Cerutti, Henri Pegeot, Melyssa Elies, Deborah Penet, Keith Harshman, Ioannis Xenarios, Emmanouil Dermitzakis
EPI_ISL_2220505	Dutch COVID-19 response team	National Institute for Public Health and the Environment (RIVM)	Adam Meijer, Harry Vennema, Dirk Eggink, Jeroen Cremer, Sharon van den Brink, Bas van der Veer, AnneMarie van den Brandt, Lisa Wijsman, Kim Freriks, Ryanne Jaarsma, Euníce Then, Lynn Aarts, Sanne Bos, Melissa van Tuil, Linda van de Nes, Sjoerd Kuiling, James Groot, Florian Zwagemaker, Dennis Schmitz, Annelies Kroneman, Karim Hajji, Chantal Reusken, on behalf of the national COVID-19 response team
EPI_ISL_2225641	National Centre For Cell Science	National Centre For Cell Science – INSACOG	Dhiraj Paul, Shivang P. Bhanushali, Mitali Inamdar, Mohak P Gujare, Manoj Kumar Bhat, Ajay Pillai, INSACOG Consortium team, Yogesh Shouche
EPI_ISL_2225843	Akershus University Hospital, Department for Microbiology and Infectious Disease Control	Norwegian Institute of Public Health, Department of Virology	Kathrine Stene-Johansen, Kamilla Heddeland Instefjord, Hilde Elshaug, Garcia Llorente Ignacio, Jon Bråte, Engebretsen Serina Beate,Pedersen Benedikte Nevjen, Debech Nadia, Atiya R Ali,Marie Paulsen Madsen, Rasmus Riis Kopperud, Hilde Vollan, Karoline Bragstad, Olav Hungnes
EPI_ISL_2227268	COVID-19 National Reference Laboratoty, Pasteur Institute of Iran	Genetics Research Center, University of Social Welfare and Rehabilitation Sciences	Zohreh Fattahi, Marzieh Mohseni, Kimia Kahrizi, Mahsa Tavakoli,Tahmineh Jalali, Mohammad Hassan Pouriayevali, Mostafa Salehi-Vaziri, Hossein Najmabadi.
EPI_ISL_2227269	COVID-19 National Reference Laboratoty, Pasteur Institute of Iran	Genetics Research Center, University of Social Welfare and Rehabilitation Sciences	Zohreh Fattahi, Marzieh Mohseni, Kimia Kahrizi, Mahsa Tavakoli,Tahmineh Jalali, Mohammad Hassan Pouriayevali, Mostafa Salehi-Vaziri, Hossein Najmabadi.
EPI_ISL_2228858	Cerballiance Paris IDF est Saint-Denis	Department of Virology, Henri Mondor University Hospital, Assistance Publique Hôpitaux de Paris, Université Paris-Est Créteil, INSERM U955	Christophe Rodriguez, Slim Fourati, Vanessa Demontant, Guillaume Gricourt, Melissa N'Debi, Alexandre Soulier, Elisabeth Trawinski, Jean-Michel Pawlotsky
EPI_ISL_2229105	Guam Public Health Laboratory	Centers for Disease Control and Prevention Division of Viral Diseases, Pathogen Discovery	Mili Sheth, Sarah Nobles, Jasmine Padilla, Mark Burroughs, Shoshona Le, Katie Dillon, Peter Cook, Clinton R. Paden, Dhwani Batra, Krista Queen, Kristen Knipe, Dakota Howard, Yvette Unoarumhi, Darlene Wagner, Matthew Schmerer, Ben L. Rambo-Martin, Kristine Lacek, Sam Shepard, Alison Laufer Halpin, Dave Wentworth, Vivien Dugan, Suxiang Tong, Justin Lee
EPI_ISL_2232671	Ministry of Health Turkey	Ministry of Health Turkey	Fatma Bayrakdar, Yasemin Cosgun, Suleyman Yalcin, Gulay Korukluoglu
EPI_ISL_2232832	Austrian Agency for Health and Food Safety (AGES)	Bergthaler laboratory, CeMM Research Center for Molecular Medicine of the Austrian Academy of Sciences	Lukas Endler, Anna Schedl, Fabian Amman, Petr Triska, Thomas Penz, Benedikt Agerer, Maelle Le Moing, Michael Schuster, Bekir Erguner, Jan Laine, Martin Senekowitsch, Christoph Bock, Andreas Bergthaler
EPI_ISL_2233093	Kantor Kesehatan Pelabuhan Kelas II Cilacap	National Institute of Health Research and Development	Kartika Dewi Puspa, Subangkit, Arie Ardiansyah Nugraha, Hartanti Dian Ikawati, Hana Apsari Pawestri, Triyani Soekarso, Krisna Pangesti, Nelly Puspandari, Vivi Setiawaty
EPI_ISL_2233094	Labkesda Prov Kal Tim	National Institute of Health Research and Development	Kartika Dewi Puspa, Subangkit, Arie Ardiansyah Nugraha, Hartanti Dian Ikawati, Hana Apsari Pawestri, Triyani Soekarso, Krisna Pangesti, Nelly Puspandari, Vivi Setiawaty
EPI_ISL_2233095	Hotel Horison	National Institute of Health Research and Development	Kartika Dewi Puspa, Subangkit, Arie Ardiansyah Nugraha, Hartanti Dian Ikawati, Hana Apsari Pawestri, Triyani Soekarso, Krisna Pangesti, Nelly Puspandari, Vivi Setiawaty
EPI_ISL_2233097	Kantor Kesehatan Pelabuhan Kelas II Cilacap	National Institute of Health Research and Development	Subangkit, Hana Apsari Pawestri, Hartanti Dian Ikawati, Kartika Dewi Puspa, Arie Ardiansyah Nugraha, Triyani Soekarso, Krisna Pangesti, Nelly Puspandari, Vivi Setiawaty
EPI_ISL_2233103	Kantor Kesehatan Pelabuhan Kelas II Cilacap	National Institute of Health Research and Development	Subangkit, Hana Apsari Pawestri, Hartanti Dian Ikawati, Kartika Dewi Puspa, Arie Ardiansyah Nugraha, Triyani Soekarso, Krisna Pangesti, Nelly Puspandari, Vivi Setiawaty
EPI_ISL_2233382	Hospital Labuan	Institute for Medical Research, Infectious Disease Research Centre, National Institutes of Health, Ministry of Health Malaysia	Suppiah J, Kamel K, Mohd Zawawi Z, Azizan MA, Ramly N, Robert F, Thayan R
EPI_ISL_2235228	National Public Helath Laboratory Nepal	School of Public Health, The University of Hong Kong	Runa Jha, Daniel Chu, Haogao Gu, Leo Poon
EPI_ISL_2235305	AZ Zeno Knokke-Blankenberge	AZ SINT-JAN BRUGGE	Marijke Reynders, Patrick Descheemaeker, Laurien Hoornaert, Thomas Van Landschoot, Jorn Hellemans, Marie Madeleine Chabert-Consen
EPI_ISL_2236385	Lighthouse Lab in Alderley Park	Wellcome Sanger Institute for the COVID-19 Genomics UK (COG-UK) Consortium	Jacquelyn Wynn, Mairead Hyland, The Lighthouse Lab in Alderley Park and Alex Alderton, Roberto Amato, Jeffrey Barrett, Sonia Goncalves, Ewan Harrison, David K. Jackson, Ian Johnston, Dominic Kwiatkowski, Cordelia Langford, John Sillitoe on behalf of the Wellcome Sanger Institute COVID-19 Surveillance Team
EPI_ISL_2244309	Aegis Sciences Corporation	Centers for Disease Control and Prevention Division of Viral Diseases, Pathogen Discovery	Dakota Howard, Dhwani Batra, Peter W. Cook, Kara Moser, Adrian Paskey, Jason Caravas, Benjamin Rambo-Martin, Shatavia Morrison, Christopher Gulvick, Scott Sammons, Yvette Unoarumhi, Darlene Wagner, Matthew Schmerer, Cyndi Clark, Patrick Campbell, Rob Case, Vikramsinha Ghorpade, Holly Houdeshell, Ola Kvalvaag, Dillon Nall, Ethan Sanders, Alec Vest, Shaun Westlund, Matthew Hardison, Clinton R. Pade…
EPI_ISL_2246121	Platform BIS UZA/UAntwerpen	Labo Klinische Biologie, UZA	Marie Le Mercier, Jasmine Coppens, Basil Britto Xavier, Christine Lammens, Veerle Matheeussen, Herman Goossens
EPI_ISL_2246832	LESP Michoacan	Instituto de Diagnostico y Referencia Epidemiologicos (INDRE)	Claudia Wong-Arambula, Abril Rodriguez-Maldonado, Vanessa Rivero-Arredondo, Ariadna Medina-Benitez, Joaquin Quiroz-Mercado, Sergio Rangel-Guerrero, Natividad Cruz-Ortiz, Tatiana Nunez-Garcia, Gisela Barrera-Badillo, Lucia Hernandez-Rivas, Irma Lopez-Martinez, Ernesto Ramirez-Gonzalez.
EPI_ISL_2246833	LESP Michoacan	Instituto de Diagnostico y Referencia Epidemiologicos (INDRE)	Claudia Wong-Arambula, Abril Rodriguez-Maldonado, Vanessa Rivero-Arredondo, Ariadna Medina-Benitez, Joaquin Quiroz-Mercado, Sergio Rangel-Guerrero, Natividad Cruz-Ortiz, Tatiana Nunez-Garcia, Gisela Barrera-Badillo, Lucia Hernandez-Rivas, Irma Lopez-Martinez, Ernesto Ramirez-Gonzalez.
EPI_ISL_2246837	LESP Sinaloa	Instituto de Diagnostico y Referencia Epidemiologicos (INDRE)	Claudia Wong-Arambula, Abril Rodriguez-Maldonado, Vanessa Rivero-Arredondo, Ariadna Medina-Benitez, Joaquin Quiroz-Mercado, Sergio Rangel-Guerrero, Natividad Cruz-Ortiz, Tatiana Nunez-Garcia, Gisela Barrera-Badillo, Lucia Hernandez-Rivas, Irma Lopez-Martinez, Ernesto Ramirez-Gonzalez.
EPI_ISL_2246838	LESP Ciudad de Mexico	Instituto de Diagnostico y Referencia Epidemiologicos (INDRE)	Claudia Wong-Arambula, Abril Rodriguez-Maldonado, Vanessa Rivero-Arredondo, Ariadna Medina-Benitez, Joaquin Quiroz-Mercado, Sergio Rangel-Guerrero, Natividad Cruz-Ortiz, Tatiana Nunez-Garcia, Gisela Barrera-Badillo, Lucia Hernandez-Rivas, Irma Lopez-Martinez, Ernesto Ramirez-Gonzalez.
EPI_ISL_2248871	Germano de Sousa	Instituto Nacional de Saude (INSA)	Borges et al
EPI_ISL_2249015	Synlab	Instituto Nacional de Saude (INSA)	Borges et al
EPI_ISL_2249132	ABC Algarve	Instituto Nacional de Saude (INSA) and Centro de Investigaçao em Biodiversidade e Recursos Geneticos (CIBIO), Universidade do Porto	Borges et al
EPI_ISL_2249246	Hospital Sharp	Microbial Genomics Laboratory	Bruno Gomez-Gil, Julissa Enciso-Ibarra, Alejandra Garcia-Gasca, Daniel Fregoso-Rueda
EPI_ISL_2250188	Royal Darwin Hospital Pathology	Microbiological Diagnostic Unit Public Health Laboratory (MDU-PHL)	Meumann, E., Caly L., Seemann T., Sait, M.L., Druce J., Sherry, N.L.
EPI_ISL_2250190	Royal Darwin Hospital Pathology	Microbiological Diagnostic Unit Public Health Laboratory (MDU-PHL)	Meumann, E., Caly L., Seemann T., Sait, M.L., Druce J., Sherry, N.L.
EPI_ISL_2250203	Royal Darwin Hospital Pathology	Microbiological Diagnostic Unit Public Health Laboratory (MDU-PHL)	Meumann, E., Caly L., Seemann T., Sait, M.L., Druce J., Sherry, N.L.
EPI_ISL_2250211	Royal Darwin Hospital Pathology	Microbiological Diagnostic Unit Public Health Laboratory (MDU-PHL)	Meumann, E., Caly L., Seemann T., Sait, M.L., Druce J., Sherry, N.L.
EPI_ISL_2250217	Royal Darwin Hospital Pathology	Microbiological Diagnostic Unit Public Health Laboratory (MDU-PHL)	Meumann, E., Caly L., Seemann T., Sait, M.L., Druce J., Sherry, N.L.
EPI_ISL_2250230	Microbiological Diagnostic Unit - Public Health Laboratory (MDU-PHL)	Microbiological Diagnostic Unit Public Health Laboratory (MDU-PHL)	Seemann T., Sait, M.L., Sherry, N.L.
EPI_ISL_2250748	Public Health Ontario Laboratory	Public Health Ontario Laboratory	Vanessa G Allen, Philip Banh, Yao Chen, Richard de Borja, Alireza Eshaghi, Nahuel Fittipaldi, Christine Frantz, Jonathan B Gubbay, Jennifer L Guthrie, Lawrence Heisler, Esha Joshi, Michael Laszloffy, Aimin Li, Michael CY Li, Dean Maxwell, Sandeep Nagra, Samir N Patel, Jared Simpson, Karthikeyan Sivaraman, Ashleigh Sullivan, Yogi Sundaravadanam, Sarah Teatero, Andre Villegas, Matthew Watson, Sandr…
EPI_ISL_2251970	Public Health Ontario Laboratory	Public Health Ontario Laboratory	Vanessa G Allen, Philip Banh, Yao Chen, Richard de Borja, Alireza Eshaghi, Nahuel Fittipaldi, Christine Frantz, Jonathan B Gubbay, Jennifer L Guthrie, Lawrence Heisler, Esha Joshi, Michael Laszloffy, Aimin Li, Michael CY Li, Dean Maxwell, Sandeep Nagra, Samir N Patel, Jared Simpson, Karthikeyan Sivaraman, Ashleigh Sullivan, Yogi Sundaravadanam, Sarah Teatero, Andre Villegas, Matthew Watson, Sandr…
EPI_ISL_2253111	SARS-CoV-2 testing team, National Institute of Infectious Diseases	Pathogen Genomics Center, National Institute of Infectious Diseases	Tsuyoshi Sekizuka, Kentaro Itokawa, Rina Tanaka, Masanori Hashino, Nozomu Hanaoka, Masumichi Saito, Naomi Nojiri, Hazuka Y Furihata, Sana Uchikoba, Tsuguto Fujimoto, Makoto Kuroda
EPI_ISL_2253114	SARS-CoV-2 testing team, National Institute of Infectious Diseases	Pathogen Genomics Center, National Institute of Infectious Diseases	Tsuyoshi Sekizuka, Kentaro Itokawa, Rina Tanaka, Masanori Hashino, Nozomu Hanaoka, Masumichi Saito, Naomi Nojiri, Hazuka Y Furihata, Sana Uchikoba, Tsuguto Fujimoto, Makoto Kuroda
EPI_ISL_2253121	SARS-CoV-2 testing team, National Institute of Infectious Diseases	Pathogen Genomics Center, National Institute of Infectious Diseases	Tsuyoshi Sekizuka, Kentaro Itokawa, Rina Tanaka, Masanori Hashino, Nozomu Hanaoka, Masumichi Saito, Naomi Nojiri, Hazuka Y Furihata, Sana Uchikoba, Tsuguto Fujimoto, Makoto Kuroda
EPI_ISL_2257706	Swedish national genomic surveillance program of SARS-CoV-2	The Public Health Agency of Sweden	Maximilian Riess, Maria Lind Karlberg, Alma Brolund, Swedish national genomic surveillance program of SARS-CoV-2
EPI_ISL_2258841	Department of Virology and Immunology, University of Helsinki and Helsinki University Hospital, Huslab Finland	Department of Virology, Faculty of Medicine, University of Helsinki, Helsinki, Finland	Teemu Smura, Ravi Kant, Phuoc Truong, Hussein Alburkat, Hannimari Kallio-Kokko, Jenni Virtanen, Maija Suvanto, Essi Korhonen, Sari Hannula, Harri Kangas, Hanna Liimatainen, Satu Kurkela, Hanna Jarva, Maija Lappalainen, Pekka Ellonen, Olli Vapalahti
EPI_ISL_2261471	MVZ Labor Dr. Quade & Kollegen GmbH	Robert Koch Institute	unknown
EPI_ISL_2262263	RS Umum Kartika Pulomas	National Institute of Health Research and Development	Vivi Setiawaty, Hana Apsari Pawestri, Hartanti Dian Ikawati, Subangkit, Kartika Dewi Puspa, Arie Ardiansyah Nugraha, Triyani Soekarso, Krisna Pangesti, Nelly Puspandari
EPI_ISL_2262288	RSPI Prof. Dr. Sulianti Saroso	National Institute of Health Research and Development	Hana Apsari Pawestri, Kartika Dewi Puspa, Arie Ardiansyah Nugraha, Subangkit, Hartanti Dian Ikawati, Triyani Soekarso, Krisna Pangesti, Nelly Puspandari, Vivi Setiawaty
EPI_ISL_2263654	SYNLAB MVZ Leinfelden-Echterdingen	Robert Koch Institute	unknown
EPI_ISL_2264558	MVZ Labor Dr. Limbach & Kollegen GbR	Robert Koch Institute	unknown
EPI_ISL_2264766	Ospedale Santa Caterina Novella	Istituto Zooprofilattico Sperimentale della Puglia e della Basilicata	Parisi A., Bianco A., Capozzi L., Del Sambro L., Simone D., Difato L., Bruno A. R.
EPI_ISL_2272602	MEPHI, Aix Marseille University	MEPHI, Aix Marseille University	Anthony LEVASSEUR
EPI_ISL_2272672	Platform BIS UZA/UAntwerpen	Labo Klinische Biologie, UZA	Marie Le Mercier, Jasmine Coppens, Basil Britto Xavier, Christine Lammens, Veerle Matheeussen, Herman Goossens
EPI_ISL_2272778	Algemeen Medisch Labo	Labo Klinische Biologie, UZA	Marie Le Mercier, Jasmine Coppens, Basil Britto Xavier, Christine Lammens, Veerle Matheeussen, Herman Goossens
EPI_ISL_2272780	Clinical Hospital of Infectious and Tropical Diseases “Dr. Victor Babes”	Cantacuzino Institute Virology	Sorin Dinu, Usein Codruta, Carmen Cherciu, Mihaela Oprea, Mihaela Lazar
EPI_ISL_2272783	Clinical Hospital of Infectious and Tropical Diseases “Dr. Victor Babes”	Cantacuzino Institute Virology	Sorin Dinu, Usein Codruta, Carmen Cherciu, Mihaela Oprea, Mihaela Lazar
EPI_ISL_2272851	JIPMER Puducherry	inStem NCBS - INSACOG	Uma Ramakrishnan Dasaradhi Palakodeti Aswin SaiNarain
EPI_ISL_2273505	National Laboratory for Health, Environment and Food, OMM, Maribor	NLZOH (National Laboratory for Health, Environment and Food) / CISLD (Clinical Institute of Special Laboratory Diagnostics), University Children's Hospital, University Medical Center Ljubljana	Sandra Janezic, Aleksander Mahnic, Maja Rupnik, Tjasa Žohar Čretnik, Alenka Štorman, Nika Gobec, Aleksander Kocuvan, Kaja Tominc, Maša Jarčič, Mojca Cimerman, Nika Volmajer, Andrej Golle / Jernej Kovač, Barbara Jenko Bizjan, Tine Tesovnik, Robert Šket, Katarina Kozmos, Ana Grom, Maruša Debeljak, Marko Pokorn, Tadej Battelino
EPI_ISL_2274244	PHV-FSS	PHV-FSS	Son Nguyen
EPI_ISL_2274246	PHV-FSS	PHV-FSS	Son Nguyen
EPI_ISL_2274250	New South Wales Health Pathology Royal Prince Alfred Hospital	Microbiology RPAH	Foster, C.; Au, J.; Ruiz Silva, M.; Deveson, I.; Bull, R.; Van Hal, S.; Rawlinson, W.
EPI_ISL_2274332	Ministry of Public Health / Hamad Medical Corporation	Biomedical Research Center (BRC), Qatar University / Qatar Genome Project (QGP)	BRC: Fatiha M. Benslimane, Heba A. Al-Khatib, Oal Al-Jamal, Dana Al-Batesh, Hadi M. Yassine, Asmaa A. Al-Thani. MOPH and HMC: Abdullatif Al-Khal, Muna A. S. Al-Maslamani, Mashael A. Al-Bader, Hamda Alromaihi, Roberto Bertollini, Peter V. Coyle, Einas A. E. Al-Kuwari, Hamad E. Al-Romaihi, Salih Al-Marri, Mohammed Al-Thani, Reham A. El-Kahlout. QBB: Tasneem Al-Hamad, Dina Elgakhlab QGP: Fatima H. A…
EPI_ISL_2274368	Ministry of Public Health / Hamad Medical Corporation	Biomedical Research Center (BRC), Qatar University / Qatar Genome Project (QGP)	BRC: Fatiha M. Benslimane, Heba A. Al-Khatib, Oal Al-Jamal, Dana Al-Batesh, Hadi M. Yassine, Asmaa A. Al-Thani. MOPH and HMC: Abdullatif Al-Khal, Muna A. S. Al-Maslamani, Mashael A. Al-Bader, Hamda Alromaihi, Roberto Bertollini, Peter V. Coyle, Einas A. E. Al-Kuwari, Hamad E. Al-Romaihi, Salih Al-Marri, Mohammed Al-Thani, Reham A. El-Kahlout. QBB: Tasneem Al-Hamad, Dina Elgakhlab QGP: Fatima H. A…
EPI_ISL_2274397	Ministry of Public Health / Hamad Medical Corporation	Biomedical Research Center (BRC), Qatar University / Qatar Genome Project (QGP)	BRC: Fatiha M. Benslimane, Heba A. Al-Khatib, Oal Al-Jamal, Dana Al-Batesh, Hadi M. Yassine, Asmaa A. Al-Thani. MOPH and HMC: Abdullatif Al-Khal, Muna A. S. Al-Maslamani, Mashael A. Al-Bader, Hamda Alromaihi, Roberto Bertollini, Peter V. Coyle, Einas A. E. Al-Kuwari, Hamad E. Al-Romaihi, Salih Al-Marri, Mohammed Al-Thani, Reham A. El-Kahlout. QBB: Tasneem Al-Hamad, Dina Elgakhlab QGP: Fatima H. A…
EPI_ISL_2274399	Ministry of Public Health / Hamad Medical Corporation	Biomedical Research Center (BRC), Qatar University / Qatar Genome Project (QGP)	BRC: Fatiha M. Benslimane, Heba A. Al-Khatib, Oal Al-Jamal, Dana Al-Batesh, Hadi M. Yassine, Asmaa A. Al-Thani. MOPH and HMC: Abdullatif Al-Khal, Muna A. S. Al-Maslamani, Mashael A. Al-Bader, Hamda Alromaihi, Roberto Bertollini, Peter V. Coyle, Einas A. E. Al-Kuwari, Hamad E. Al-Romaihi, Salih Al-Marri, Mohammed Al-Thani, Reham A. El-Kahlout. QBB: Tasneem Al-Hamad, Dina Elgakhlab QGP: Fatima H. A…
EPI_ISL_2274407	Ministry of Public Health / Hamad Medical Corporation	Biomedical Research Center (BRC), Qatar University / Qatar Genome Project (QGP)	BRC: Fatiha M. Benslimane, Heba A. Al-Khatib, Oal Al-Jamal, Dana Al-Batesh, Hadi M. Yassine, Asmaa A. Al-Thani. MOPH and HMC: Abdullatif Al-Khal, Muna A. S. Al-Maslamani, Mashael A. Al-Bader, Hamda Alromaihi, Roberto Bertollini, Peter V. Coyle, Einas A. E. Al-Kuwari, Hamad E. Al-Romaihi, Salih Al-Marri, Mohammed Al-Thani, Reham A. El-Kahlout. QBB: Tasneem Al-Hamad, Dina Elgakhlab QGP: Fatima H. A…
EPI_ISL_2274979	Aeroporto Internacional de Guarulhos	Instituto Adolfo Lutz, Interdiciplinary Procedures Center, Strategic Laboratory	Claudio Tavares Sacchi, Claudia Regina Gonçalves, Erica Valessa Ramos Gomes, Karoline Rodrigues Campos, Caio Vinicius Dias Lopes, Leonardo Jose Tadeu de Araujo
EPI_ISL_2284257	National Virus Reference Laboratory	National Virus Reference Laboratory	Fiona Crispie, Calum Walsh, Matthew McCabe, Zoe Yandle, Charlene Bennet, Gabriel Gonzalez, Michael Carr, Jonathan Dean, Paul Cotter, Cillian F De Gascun
EPI_ISL_2284890	Institute of Epidemiology, Disease Control and Research (IEDCR)	IEDCR-ideSHi-icddr,b	Hassan Afrad, Sadia Rahman, Manjur Hossain Khan, Firdausi Qadri, Tahmina Shirin
EPI_ISL_2284893	Institute of Epidemiology, Disease Control and Research (IEDCR)	IEDCR-ideSHi-icddr,b	Hassan Afrad, Sadia Rahman, Manjur Hossain Khan, Firdausi Qadri, Tahmina Shirin
EPI_ISL_2284972	Hospital Universitari Vall d'Hebron - Vall d'Hebron Institut de Recerca	Hospital Universitari Vall d'Hebron - Vall d'Hebron Institut de Recerca	Cristina Andrés, Maria Piñana, Alejandra González-Sánchez, Damir Garcia-Cehic, Ariadna Rando, Juliana Esperalba, Maria Gema Codina, Carla Castillo, Maria Carmen Martin, Tomàs Pumarola, Josep Quer, Andrés Antón
EPI_ISL_2285157	VITHAS Lab	Microbiology Department. Complexo Hospitalario Universitario de Vigo	Camacho AT, Perez S, Regueiro B
EPI_ISL_2285849	National Influenza Centre	National Influenza Centre	William K. Ampofo, Michael Marks, Ivy A. Asante, Sharon Hsu, Benjamiin B. Lindsey, Benjamin H. Foulkes, Mildred Adusei-Poku, Linda Boatemaa, Lorreta Kwasah, Joseph Oliver-Commey, Ernest Asiedu, Franklin Asiedu-Bekoe, Gordon Awandare, Joyce Ngoi, Dennis Laryea, Mathew D. Parker, Thushan I de Silva,
EPI_ISL_2285858	National Influenza Centre	National Influenza Centre	William K. Ampofo, Michael Marks, Ivy A. Asante, Sharon Hsu, Benjamiin B. Lindsey, Benjamin H. Foulkes, Mildred Adusei-Poku, Linda Boatemaa, Lorreta Kwasah, Joseph Oliver-Commey, Ernest Asiedu, Franklin Asiedu-Bekoe, Gordon Awandare, Joyce Ngoi, Dennis Laryea, Mathew D. Parker, Thushan I de Silva,
EPI_ISL_2285860	National Influenza Centre	National Influenza Centre	William K. Ampofo, Michael Marks, Ivy A. Asante, Sharon Hsu, Benjamiin B. Lindsey, Benjamin H. Foulkes, Mildred Adusei-Poku, Linda Boatemaa, Lorreta Kwasah, Joseph Oliver-Commey, Ernest Asiedu, Franklin Asiedu-Bekoe, Gordon Awandare, Joyce Ngoi, Dennis Laryea, Mathew D. Parker, Thushan I de Silva,
EPI_ISL_2285862	National Influenza Centre	National Influenza Centre	William K. Ampofo, Michael Marks, Ivy A. Asante, Sharon Hsu, Benjamiin B. Lindsey, Benjamin H. Foulkes, Mildred Adusei-Poku, Linda Boatemaa, Lorreta Kwasah, Joseph Oliver-Commey, Ernest Asiedu, Franklin Asiedu-Bekoe, Gordon Awandare, Joyce Ngoi, Dennis Laryea, Mathew D. Parker, Thushan I de Silva,
EPI_ISL_2285863	National Influenza Centre	National Influenza Centre	William K. Ampofo, Michael Marks, Ivy A. Asante, Sharon Hsu, Benjamiin B. Lindsey, Benjamin H. Foulkes, Mildred Adusei-Poku, Linda Boatemaa, Lorreta Kwasah, Joseph Oliver-Commey, Ernest Asiedu, Franklin Asiedu-Bekoe, Gordon Awandare, Joyce Ngoi, Dennis Laryea, Mathew D. Parker, Thushan I de Silva,
EPI_ISL_2290665	Invicta	1. National Institute of Public Health - National Institute of Hygiene, Warsaw, Poland 2. Biobank Lab, University of Lodz 3. Laboratory of Respiratory Viruses, Teaching and Clinical Center of the Medical University of Lodz	Dominik Strapagiel, Marta Sobalska-Kwapis, Klaudyna Królikowska, Jakub Lach, Marcin Słomka, Tomasz Płoszaj, Magdalena Traczyk-Borszyńska, Izabela Dróżdż, Maciej Borowiec, Katarzyna Zacharczuk, Magdalena Nowakowska, Małgorzata Sadkowska-Todys, Tomasz Wołkowicz
EPI_ISL_2292722	Platform BIS UZA/UAntwerpen	Labo Klinische Biologie, UZA	Jasmine Coppens, Marie Le Mercier, Basil Britto Xavier, Christine Lammens, Veerle Matheeussen, Herman Goossens
EPI_ISL_2293284	Hospital	National Reference Center for Viruses of Respiratory Infections, Institut Pasteur, Paris	Marion Barbet, Sylvie Behillil, Méline Bizard, Angela Brisebarre, Camille Capel, Vincent Enouf, Louise Lefrançois, Frédéric Lemoine, Christophe Malabat, Corinne Maufrais, Pierre Lechat, Etienne Simon-Lorière, Maud Vanpeene, Sylvie Van der Werf ,Laura Djamdjian
EPI_ISL_2293285	Hospital	National Reference Center for Viruses of Respiratory Infections, Institut Pasteur, Paris	Marion Barbet, Sylvie Behillil, Méline Bizard, Angela Brisebarre, Camille Capel, Vincent Enouf, Louise Lefrançois, Frédéric Lemoine, Christophe Malabat, Corinne Maufrais, Etienne Simon-Lorière, Maud Vanpeene, Sylvie Van der Werf ,Laura Djamdjian
EPI_ISL_2296934	Department of Virus and Microbiological Special Diagnostics, Statens Serum Institut, Copenhagen, Denmark	Aalborg University	Danish Covid-19 Genome Consortium
EPI_ISL_2298552	Department of Virus and Microbiological Special Diagnostics, Statens Serum Institut, Copenhagen, Denmark	Aalborg University	Danish Covid-19 Genome Consortium
EPI_ISL_2298846	Department of Virus and Microbiological Special Diagnostics, Statens Serum Institut, Copenhagen, Denmark	Aalborg University	Danish Covid-19 Genome Consortium
EPI_ISL_2301382	UCK	1. Tricity SARS-CoV-2 sequencing consortium: University of Gdansk, Medical University of Gdansk, Vaxican Ltd., Invicta Ltd. 2. National Institute of Public Health - National Institute of Hygiene, Warsaw, Poland	Maciej Kosinski, Celina Cybulska, Krystyna Bienkowska Szewczyk, Maciej Grzybek, Karolina Gackowska, Marcin Lubocki, Katarzyna Groth, Lukasz Rabalski, Katarzyna Zacharczuk, Magdalena Nowakowska, Małgorzata Sadkowska-Todys, Tomasz Wołkowicz
EPI_ISL_2303976	Dutch COVID-19 response team	National Institute for Public Health and the Environment (RIVM)	Adam Meijer, Harry Vennema, Dirk Eggink, Jeroen Cremer, Sharon van den Brink, Bas van der Veer, AnneMarie van den Brandt, Lisa Wijsman, Kim Freriks, Ryanne Jaarsma, Euníce Then, Lynn Aarts, Sanne Bos, Melissa van Tuil, Linda van de Nes, Sjoerd Kuiling, James Groot, Florian Zwagemaker, Dennis Schmitz, Annelies Kroneman, Karim Hajji, Chantal Reusken, on behalf of the national COVID-19 response team
EPI_ISL_2303977	Dutch COVID-19 response team	National Institute for Public Health and the Environment (RIVM)	Adam Meijer, Harry Vennema, Dirk Eggink, Jeroen Cremer, Sharon van den Brink, Bas van der Veer, AnneMarie van den Brandt, Lisa Wijsman, Kim Freriks, Ryanne Jaarsma, Euníce Then, Lynn Aarts, Sanne Bos, Melissa van Tuil, Linda van de Nes, Sjoerd Kuiling, James Groot, Florian Zwagemaker, Dennis Schmitz, Annelies Kroneman, Karim Hajji, Chantal Reusken, on behalf of the national COVID-19 response team
EPI_ISL_2303978	Dutch COVID-19 response team	National Institute for Public Health and the Environment (RIVM)	Adam Meijer, Harry Vennema, Dirk Eggink, Jeroen Cremer, Sharon van den Brink, Bas van der Veer, AnneMarie van den Brandt, Lisa Wijsman, Kim Freriks, Ryanne Jaarsma, Euníce Then, Lynn Aarts, Sanne Bos, Melissa van Tuil, Linda van de Nes, Sjoerd Kuiling, James Groot, Florian Zwagemaker, Dennis Schmitz, Annelies Kroneman, Karim Hajji, Chantal Reusken, on behalf of the national COVID-19 response team
EPI_ISL_2303981	Dutch COVID-19 response team	National Institute for Public Health and the Environment (RIVM)	Adam Meijer, Harry Vennema, Dirk Eggink, Jeroen Cremer, Sharon van den Brink, Bas van der Veer, AnneMarie van den Brandt, Lisa Wijsman, Kim Freriks, Ryanne Jaarsma, Euníce Then, Lynn Aarts, Sanne Bos, Melissa van Tuil, Linda van de Nes, Sjoerd Kuiling, James Groot, Florian Zwagemaker, Dennis Schmitz, Annelies Kroneman, Karim Hajji, Chantal Reusken, on behalf of the national COVID-19 response team
EPI_ISL_2304463	Institute of Epidemiology, Disease Control and Research (IEDCR)	IEDCR-ideSHi-icddr,b	Hassan Afrad, Sadia Rahman, Manjur Hossain Khan, Firdausi Qadri, Tahmina Shirin
EPI_ISL_2304465	Institute of Epidemiology, Disease Control and Research (IEDCR)	IEDCR-ideSHi-icddr,b	Hassan Afrad, Sadia Rahman, Manjur Hossain Khan, Firdausi Qadri, Tahmina Shirin
EPI_ISL_2304539	Quest Diagnostics Incorporated	Centers for Disease Control and Prevention Division of Viral Diseases, Pathogen Discovery	Dakota Howard, Dhwani Batra, Peter W. Cook, Kara Moser, Adrian Paskey, Jason Caravas, Benjamin Rambo-Martin, Shatavia Morrison, Christopher Gulvick, Scott Sammons, Yvette Unoarumhi, Darlene Wagner, Matthew Schmerer, S. H. Rosenthal, A. Gerasimova, R. M. Kagan, B. Anderson, M. Hua, Y. Liu, L.E. Bernstein, K.E. Livingston, A. Perez, I. A. Shlyakhter, R. V. Rolando, R. Owen, P. Tanpaiboon, F. Lacbaw…
EPI_ISL_2307656	Viollier AG	Department of Biosystems Science and Engineering, ETH Zürich	Chaoran Chen, Sarah Nadeau, Catharine Aquino, Ivan Topolsky, Philipp Jablonski, Lara Fuhrmann, David Dreifuss, Katharina Jahn, Daniel Ehrsam, Isabel Stürmer, Andreia Cabral de Gouvea, Maria Domenica Moccia, Simon Grüter, Timothy Sykes, Lennart Opitz, Griffin White, Laura Neff, Doris Popovic, Andrea Patrignani, Jay Tracy, Ralph Schlapbach, Christiane Beckmann, Maurice Redondo, Olivier Kobel, Chris…
EPI_ISL_2308031	Viollier AG	Department of Biosystems Science and Engineering, ETH Zürich	Christian Beisel, Sarah Nadeau, Chaoran Chen, Ivan Topolsky, Philipp Jablonski, Lara Fuhrmann, David Dreifuss, Katharina Jahn, Rebecca Denes, Mirjam Feldkamp, Ina Nissen, Natascha Santacroce, Elodie Burcklen, Christiane Beckmann, Maurice Redondo, Olivier Kobel, Christoph Noppen, Sophie Seidel, Noemie Santamaria de Souza, Niko Beerenwinkel, Tanja Stadler
EPI_ISL_2308249	National Institute of Infectious Diseases-Prof. Dr. Matei Bals Molecular Diagnostics Laboratory	National Institute of Infectious Diseases-Prof. Dr. Matei Bals Molecular Diagnostics Laboratory	Corina Casangiu, Leontina Banica, Marius Surleac, Ovidiu Vlaicu, Andreea Tudor, Simona Paraschiv, Dan Otelea
EPI_ISL_2311861	Fundação Ezequiel Dias	Coordenação Geral de Laboratórios de Saúde Pública (CGLAB/DAEVS/SVS/MS)	Vagner Fonseca, et al.
EPI_ISL_2313086	Department of Virology	Department of Virology	Massab Umair, Aamer Ikram, Muhammad Salman, Muhammad Ammar, Adnan Haider
EPI_ISL_2314081	Universitätsklinikum Frankfurt - Institut für Medizinische Virologie	Robert Koch Institute	unknown
EPI_ISL_2317925	Lighthouse Lab in Alderley Park	Wellcome Sanger Institute for the COVID-19 Genomics UK (COG-UK) Consortium	Jacquelyn Wynn, Mairead Hyland, The Lighthouse Lab in Alderley Park and Alex Alderton, Roberto Amato, Jeffrey Barrett, Sonia Goncalves, Ewan Harrison, David K. Jackson, Ian Johnston, Dominic Kwiatkowski, Cordelia Langford, John Sillitoe on behalf of the Wellcome Sanger Institute COVID-19 Surveillance Team
EPI_ISL_2318902	Azienda Sanitaria dell'Alto Adige Laboratorio Aziendale di Microbiologia e Virologia	Istituto di Genomica Applicata	Elisabetta Pagani, Irene Bianconi, Elisabetta Giacobazzi, Elisa Masi, Stefanie Wieser, Irena Jurman, Vera Vendramin, Gabriele Magris, Eleonora Paparelli, Davide Scaglione, Michele Morgante
EPI_ISL_2318924	Azienda Sanitaria dell'Alto Adige Laboratorio Aziendale di Microbiologia e Virologia	Istituto di Genomica Applicata	Elisabetta Pagani, Irene Bianconi, Elisabetta Giacobazzi, Elisa Masi, Stefanie Wieser, Irena Jurman, Vera Vendramin, Gabriele Magris, Eleonora Paparelli, Davide Scaglione, Michele Morgante
EPI_ISL_2318999	Megalab, Molecular and Cytogenetics Diagnostics	Department for Virology, Molecular Biology and Genome Research, R. G. Lugar Center for Public Health Research, National Center for Disease Control and Public Health (NCDC) of Georgia.	Giorgi Tomashvili, Gvantsa Brachveli, Meri Pantsulaia, Giorgi Gogoladze, Nino Berishvili, Tata Imnadze, Ana Papkiauri, Gvantsa Chanturia, Ann Machablishvili, Nato Kotaria, Marine Murtskhvaladze, Lela Sabadze, Mari Gavashelidze, Tamar Jashiashvili, Tea Tevdoradze, Ketevan Sidamonidze, Ekaterine Khmaladze, Ekaterine Zhghenti, Roena Sukhiashvili, Mariam Zakalashvili, Lela Urushadze, Magda Dgebuadze,…
EPI_ISL_2319006	Department for Virology, Molecular Biology and Genome Research, R. G. Lugar Center for Public Health Research, National Center for Disease Control and Public Health (NCDC) of Georgia.	Department for Virology, Molecular Biology and Genome Research, R. G. Lugar Center for Public Health Research, National Center for Disease Control and Public Health (NCDC) of Georgia.	Meri Pantsulaia, Giorgi Tomashvili, Gvantsa Brachveli, Giorgi Gogoladze, Nino Berishvili, Tata Imnadze, Ana Papkiauri, Gvantsa Chanturia, Ann Machablishvili, Nato Kotaria, Marine Murtskhvaladze, Lela Sabadze, Mari Gavashelidze, Tamar Jashiashvili, Tea Tevdoradze, Ketevan Sidamonidze, Ekaterine Khmaladze, Ekaterine Zhghenti, Roena Sukhiashvili, Mariam Zakalashvili, Lela Urushadze, Magda Dgebuadze,…
EPI_ISL_2319007	Department for Virology, Molecular Biology and Genome Research, R. G. Lugar Center for Public Health Research, National Center for Disease Control and Public Health (NCDC) of Georgia.	Department for Virology, Molecular Biology and Genome Research, R. G. Lugar Center for Public Health Research, National Center for Disease Control and Public Health (NCDC) of Georgia.	Giorgi Tomashvili, Meri Pantsulaia, Gvantsa Brachveli, Giorgi Gogoladze, Nino Berishvili, Tata Imnadze, Ana Papkiauri, Gvantsa Chanturia, Ann Machablishvili, Nato Kotaria, Marine Murtskhvaladze, Lela Sabadze, Mari Gavashelidze, Tamar Jashiashvili, Tea Tevdoradze, Ketevan Sidamonidze, Ekaterine Khmaladze, Ekaterine Zhghenti, Roena Sukhiashvili, Mariam Zakalashvili, Lela Urushadze, Magda Dgebuadze,…
EPI_ISL_2321177	Microbiological Diagnostic Unit - Public Health Laboratory (MDU-PHL)	MDU-PHL	Seemann T., Sait, M.L., Sherry, N.L.
EPI_ISL_2323325	Ostfold Hospital Trust - Kalnes, Centre for Laboratory Medicine, Section for gene technology and infection serology	Norwegian Institute of Public Health, Department of Virology	Kathrine Stene-Johansen, Kamilla Heddeland Instefjord, Hilde Elshaug, Garcia Llorente Ignacio, Jon Bråte, Engebretsen Serina Beate, Line Victoria Moen, Pedersen Benedikte Nevjen, Debech Nadia, Atiya R Ali,Marie Paulsen Madsen, Rasmus Riis Kopperud, Hilde Vollan, Karoline Bragstad, Olav Hungnes
EPI_ISL_2324268	Institute for Medical and Chemical Laboratory Diagnostics, Kepler Universitätsklinikum	Bergthaler laboratory, CeMM Research Center for Molecular Medicine of the Austrian Academy of Sciences	Lukas Endler, Anna Schedl, Fabian Amman, Petr Triska, Thomas Penz, Benedikt Agerer, Maelle Le Moing, Michael Schuster, Bekir Erguner, Jan Laine, Martin Senekowitsch, Christoph Bock, Andreas Bergthaler
EPI_ISL_2324942	National Institute of Public Health	National Institute of Public Health	Helena Jirincova, Jaromira Vecerova, Timotej Suri, Dusan Trnka, Alexander Nagy
EPI_ISL_2324943	National Institute of Public Health	National Institute of Public Health	Helena Jirincova, Jaromira Vecerova, Timotej Suri, Dusan Trnka, Alexander Nagy
EPI_ISL_2324948	National Institute of Public Health	National Institute of Public Health	Helena Jirincova, Jaromira Vecerova, Timotej Suri, Dusan Trnka, Alexander Nagy
EPI_ISL_2325722	Pathogen Genomics Center, National Institute of Infectious Diseases	Pathogen Genomics Center, National Institute of Infectious Diseases	Tsuyoshi Sekizuka, Kentaro Itokawa, Rina Tanaka, Masanori Hashino, Makoto Kuroda
EPI_ISL_2333503	Furst Medical Laboratory	Norwegian Institute of Public Health, Department of Virology	'Kathrine Stene-Johansen, Kamilla Heddeland Instefjord, Hilde Elshaug, Garcia Llorente Ignacio, Jon Bråte, Engebretsen Serina Beate,Pedersen Benedikte Nevjen, Debech Nadia, Line Victoria Moen, Atiya R Ali,Marie Paulsen Madsen, Rasmus Riis Kopperud, Hilde Vollan, Karoline Bragstad, Olav Hungnes
EPI_ISL_2333505	Akershus University Hospital, Department for Microbiology and Infectious Disease Control	Norwegian Institute of Public Health, Department of Virology	'Kathrine Stene-Johansen, Kamilla Heddeland Instefjord, Hilde Elshaug, Garcia Llorente Ignacio, Jon Bråte, Engebretsen Serina Beate,Pedersen Benedikte Nevjen, Debech Nadia, Line Victoria Moen, Atiya R Ali,Marie Paulsen Madsen, Rasmus Riis Kopperud, Hilde Vollan, Karoline Bragstad, Olav Hungnes
EPI_ISL_2340152	Germano de Sousa	Instituto Nacional de Saude (INSA)	Borges et al
EPI_ISL_2340339	Germano de Sousa	Instituto Nacional de Saude (INSA) and BioSystems & Integrative Sciences Institute (BioISI) Genomics Unit, FCUL	Borges et al
EPI_ISL_2342047	District Head Quarters Hospital, Nayagarh	Institute of Life Sciences - INSACOG	Sunil K. Raghav, Safal Walia, Arup Ghosh, Atimukta Jha, Amol M. Kanampalliwar, Omprakash Shiriwas, Sana Fatma, Shifu Aggarwal, Rupesh Dash, Rajeeb Swain, Punit Prasad, INSACOG Consortium, Ajay Parida
EPI_ISL_2343068	University Hospitals of Geneva, Laboratory of Virology	HUG, Laboratory of Virology and the Health2030 Genome Center	Samuel Cordey, Ana Rita Goncalves, Laurent Kaiser, Lorenzo Cerutti, Henri Pegeot, Melyssa Elies, Deborah Penet, Keith Harshman, Ioannis Xenarios, Emmanouil Dermitzakis
EPI_ISL_2346307	Plateforme de testing Namuroise	Plateforme de testing Namuroise	Lesly Nyinkeu Kemamen; Otto Gaetan ; Denis Olivier ; Degosserie Jonathan ; Mullier François
EPI_ISL_2346912	Lighthouse Lab in Alderley Park	Wellcome Sanger Institute for the COVID-19 Genomics UK (COG-UK) Consortium	Jacquelyn Wynn, Mairead Hyland, The Lighthouse Lab in Alderley Park and Alex Alderton, Roberto Amato, Jeffrey Barrett, Sonia Goncalves, Ewan Harrison, David K. Jackson, Ian Johnston, Dominic Kwiatkowski, Cordelia Langford, John Sillitoe on behalf of the Wellcome Sanger Institute COVID-19 Surveillance Team
EPI_ISL_2348499	Megalab, Molecular and Cytogenetics Diagnostics	Department for Virology, Molecular Biology and Genome Research, R. G. Lugar Center for Public Health Research, National Center for Disease Control and Public Health (NCDC) of Georgia.	Giorgi Tomashvili, Giorgi Gogoladze, Gvantsa Brachveli, Meri Pantsulaia, Nino Berishvili, Tata Imnadze, Ana Papkiauri, Gvantsa Chanturia, Ann Machablishvili, Nato Kotaria, Marine Murtskhvaladze, Lela Sabadze, Mari Gavashelidze, Tamar Jashiashvili, Tea Tevdoradze, Ketevan Sidamonidze, Ekaterine Khmaladze, Ekaterine Zhghenti, Roena Sukhiashvili, Mariam Zakalashvili, Lela Urushadze, Magda Dgebuadze,…
EPI_ISL_2348816	Institute for Urban Disease Control and Prevention	COVID-19 Network Investigations (CONI) Alliance	Elizabeth Batty, Wasun Chantratita, Thanat Chookajorn, Stefan Fernandez, Angkana Huang, Anthony R. Jones, Khajohn Joonlasak, Chonticha Klungtong, Theerarat Kochakarn, Namfon Kotanan, Krittikorn Kumpornsin, Duangkamon Loesbanluechai, Wudtichai Manasatienkij, Bhakbhoom Panthan, Ekawat Pasomsub, Kingkan Rakmanee, Insee Sensorn, Janjira Thaipadungpanit, Arporn Wangwiwatsin, Treewat Watthanachockchai,…
EPI_ISL_2348828	Institute for Urban Disease Control and Prevention	COVID-19 Network Investigations (CONI) Alliance	Elizabeth Batty, Wasun Chantratita, Thanat Chookajorn, Stefan Fernandez, Angkana Huang, Anthony R. Jones, Khajohn Joonlasak, Chonticha Klungtong, Theerarat Kochakarn, Namfon Kotanan, Krittikorn Kumpornsin, Duangkamon Loesbanluechai, Wudtichai Manasatienkij, Bhakbhoom Panthan, Ekawat Pasomsub, Kingkan Rakmanee, Insee Sensorn, Janjira Thaipadungpanit, Arporn Wangwiwatsin, Treewat Watthanachockchai,…
EPI_ISL_2348862	Cliniques universitaires Saint-Luc	UCLouvain/IREC/MBLG	Jean Ruelle, Ophélie Simon, Nicolas Pinte, Benoit Kabamba Mukadi
EPI_ISL_2348924	Hôpitaux Iris Sud Etterbeek-Ixelles	UCLouvain/IREC/MBLG	Jean Ruelle, Ophélie Simon, Nicolas Pinte, Benoit Kabamba Mukadi
EPI_ISL_2349733	National Public Health Laboratory, National Centre for Infectious Diseases	National Public Health Laboratory, National Centre for Infectious Diseases	Tze Minn Mak, Zhenyang Zhou, Grace Jie Yin Ngan, Royce Ang, Lin Cui, Raymond Tzer Pin Lin
EPI_ISL_2349755	National Public Health Laboratory, National Centre for Infectious Diseases	National Public Health Laboratory, National Centre for Infectious Diseases	Tze Minn Mak, Zhenyang Zhou, Grace Jie Yin Ngan, Royce Ang, Lin Cui, Raymond Tzer Pin Lin
EPI_ISL_2349758	National Public Health Laboratory, National Centre for Infectious Diseases	National Public Health Laboratory, National Centre for Infectious Diseases	Tze Minn Mak, Zhenyang Zhou, Grace Jie Yin Ngan, Royce Ang, Lin Cui, Raymond Tzer Pin Lin
EPI_ISL_2349783	National Public Health Laboratory, National Centre for Infectious Diseases	National Public Health Laboratory, National Centre for Infectious Diseases	Tze Minn Mak, Zhenyang Zhou, Grace Jie Yin Ngan, Royce Ang, Lin Cui, Raymond Tzer Pin Lin
EPI_ISL_2349806	National Public Health Laboratory, National Centre for Infectious Diseases	National Public Health Laboratory, National Centre for Infectious Diseases	Tze Minn Mak, Zhenyang Zhou, Royce Ang, Lin Cui, Raymond Tzer Pin Lin
EPI_ISL_2349861	National Public Health Laboratory, National Centre for Infectious Diseases	National Public Health Laboratory, National Centre for Infectious Diseases	Tze Minn Mak, Zhenyang Zhou, Royce Ang, Lin Cui, Raymond Tzer Pin Lin
EPI_ISL_2350908	Wojewodzka Stacja Sanitarno-Epidemiologiczna w Olsztynie, Laboratorium Badan Epidemiologiczno-Klinicznych	Wojewodzka Stacja Sanitarno-Epidemiologiczna w Olsztynie, Laboratorium Badan Epidemiologiczno-Klinicznych	Sylwia Krzetowska, Monika Czerminska, Ewa Liszewska, Tomasz Jakubczak, Marta Lukian, Patryk Bielecki, Aleksandra Kobiatko, Emilia Tarabasz, Paulina Rozycka, Barbara Dolinska
EPI_ISL_2350915	Orebro University Hospital	Orebro University Hospital	Sundqvist M et al
EPI_ISL_2352011	Hospital Universitari Bellvitge	Microbiology Department	Sara Marti, Aida Gonzalez-Diaz, Laura Calatayud, Jordi Niubó, Miguel Fernandez-Huerta, Carmen Ardanuy, Jordi Camara, M Angeles Domínguez
EPI_ISL_2357744	National Institute of Public Health	State Veterinary Institute Prague	Nagy,A;Jirincova,H;Suri,T;Trnka,D;Vecerova,J
EPI_ISL_2357745	National Institute of Public Health	State Veterinary Institute Prague	Nagy,A;Jirincova,H;Suri,T;Trnka,D;Vecerova,J
EPI_ISL_2357777	Medical Microbiology Unit, Department for Laboratory Medicine, Drammen Hospital, Vestre Viken Health Trust,	Norwegian Institute of Public Health, Department of Virology	Kathrine Stene-Johansen, Kamilla Heddeland Instefjord, Hilde Elshaug, Garcia Llorente Ignacio, Jon Bråte, Line Victoria Moen, Engebretsen Serina Beate,Pedersen Benedikte Nevjen, Debech Nadia, Atiya R Ali,Marie Paulsen Madsen, Rasmus Riis Kopperud, Hilde Vollan, Karoline Bragstad, Olav Hungnes
EPI_ISL_2357849	Akershus University Hospital, Department for Microbiology and Infectious Disease Control	Norwegian Institute of Public Health, Department of Virology	Kathrine Stene-Johansen, Kamilla Heddeland Instefjord, Hilde Elshaug, Garcia Llorente Ignacio, Jon Bråte, Engebretsen Serina Beate,Pedersen Benedikte Nevjen, Debech Nadia, Atiya R Ali,Marie Paulsen Madsen, Rasmus Riis Kopperud, Hilde Vollan, Karoline Bragstad, Olav Hungnes
EPI_ISL_2357964	Dept. of Microbiology and Infection Control, Akershus University Hospital HF	Dept. of Microbiology and Infection Control, Akershus University Hospital HF	Hege Vangstein Aamot, Alexander Hesselberg Løvestad
EPI_ISL_2360252	Shahid Ghodossi Laboratory	National Influenza Center	J Yavarian,K Sadeghi, NZ Shafiei Jandaghi, V Salimi, A Nejati, N Ghavvami,F Ajaminejad and T Mokhtari Azad
EPI_ISL_2360256	Boshehr University of Medical Sciences	National Influenza Center	NZ Shafiei Jandaghi, V Salimi, A Nejati, K Sadeghi, J Yavarian, ‪Mostafa Salehi-Vaziri‬, F Ajaminejad,N Ghavvami and T Mokhtari Azad
EPI_ISL_2362104	CHLC	Instituto Nacional de Saude (INSA)	Borges et al
EPI_ISL_2362616	Platform BIS UZA/UAntwerpen	Labo Klinische Biologie, UZA	Marie Le Mercier, Jasmine Coppens, Basil Britto Xavier, Christine Lammens, Veerle Matheeussen, Herman Goossens
EPI_ISL_2362624	Platform BIS UZA/UAntwerpen	Labo Klinische Biologie, UZA	Marie Le Mercier, Jasmine Coppens, Basil Britto Xavier, Christine Lammens, Veerle Matheeussen, Herman Goossens
EPI_ISL_2362680	Microbiology and Virology Unit, Florence Careggi University Hospital	Microbiology and Virology Unit, Florence Careggi University Hospital	Vincenzo Di Pilato, Marco Coppi, Fabio Morecchiato, Noemi Aiezza, Ilaria Baccani, Nicla Giovacchini, Alberto Antonelli, Emanuele Gori, Gian Maria Rossolini
EPI_ISL_2362683	Microbiology and Virology Unit, Florence Careggi University Hospital	Microbiology and Virology Unit, Florence Careggi University Hospital	Vincenzo Di Pilato, Marco Coppi, Fabio Morecchiato, Noemi Aiezza, Ilaria Baccani, Nicla Giovacchini, Alberto Antonelli, Emanuele Gori, Gian Maria Rossolini
EPI_ISL_2363297	National Virus Reference Laboratory	National Virus Reference Laboratory	Zoe Yandle, Charlene Bennett, Gabriel Gonzalez, Michael Carr, Jonathan Dean, Cillian F De Gascun
EPI_ISL_2363874	Fimlab Laboratoriot Oy Tampere	Expert Microbiology, National Institute for Health and Welfare	Soile Blomqvist, Jani Halkilahti, Kirsi Liitsola, Haider al-Hello, Päivi Laurila, Erika Lindh, Teemu Smura, Sari Hannula, Pekka Ellonen, Niina Ikonen, Carita Savolainen-Kopra
EPI_ISL_2363996	TYKS, Kliininen mikrobiologia	Expert Microbiology, National Institute for Health and Welfare	Soile Blomqvist, Jani Halkilahti, Kirsi Liitsola, Haider al-Hello, Päivi Laurila, Erika Lindh, Teemu Smura, Sari Hannula, Pekka Ellonen, Niina Ikonen, Carita Savolainen-Kopra
EPI_ISL_2363998	TYKS, Kliininen mikrobiologia	Expert Microbiology, National Institute for Health and Welfare	Soile Blomqvist, Jani Halkilahti, Kirsi Liitsola, Haider al-Hello, Päivi Laurila, Erika Lindh, Teemu Smura, Sari Hannula, Pekka Ellonen, Niina Ikonen, Carita Savolainen-Kopra
EPI_ISL_2364003	TYKS, Kliininen mikrobiologia	Expert Microbiology, National Institute for Health and Welfare	Soile Blomqvist, Jani Halkilahti, Kirsi Liitsola, Haider al-Hello, Päivi Laurila, Erika Lindh, Teemu Smura, Sari Hannula, Pekka Ellonen, Niina Ikonen, Carita Savolainen-Kopra
EPI_ISL_2364006	TYKS, Kliininen mikrobiologia	Expert Microbiology, National Institute for Health and Welfare	Soile Blomqvist, Jani Halkilahti, Kirsi Liitsola, Haider al-Hello, Päivi Laurila, Erika Lindh, Teemu Smura, Sari Hannula, Pekka Ellonen, Niina Ikonen, Carita Savolainen-Kopra
EPI_ISL_2365687	Invicta	1. National Institute of Public Health - National Institute of Hygiene, Warsaw, Poland 2. Biobank Lab, University of Lodz 3. Laboratory of Respiratory Viruses, Teaching and Clinical Center of the Medical University of Lodz	Dominik Strapagiel, Marta Sobalska-Kwapis, Klaudyna Królikowska, Jakub Lach, Marcin Słomka, Tomasz Płoszaj, Magdalena Traczyk-Borszyńska, Izabela Dróżdż, Maciej Borowiec, Katarzyna Zacharczuk, Magdalena Nowakowska, Małgorzata Sadkowska-Todys, Tomasz Wołkowicz
EPI_ISL_2366676	HOSPILAB 47-VILLENEUVE LOT	CHU Purpan - Laboratoire de Virologie - Institut Fédératif de Biologie	Latour J., Milhes M., Bulach T., Ranger N., Salin G., Nicot F., Tremeaux P., Donnadieu C., Izopet J.
EPI_ISL_2367243	Clinical Virology	Clinical Bacteriology	Tim Roloff, Fanny Wegner, Helena MB Seth-Smith, Alfredo Mari, Karoline Leuzinger, Julia Bielicki, Manuel Battegay, Hans Hirsch, Adrian Egli
EPI_ISL_2371903	Quest Diagnostics Incorporated	Centers for Disease Control and Prevention Division of Viral Diseases, Pathogen Discovery	Dakota Howard, Dhwani Batra, Peter W. Cook, Kara Moser, Adrian Paskey, Jason Caravas, Benjamin Rambo-Martin, Shatavia Morrison, Christopher Gulvick, Scott Sammons, Yvette Unoarumhi, Darlene Wagner, Matthew Schmerer, S. H. Rosenthal, A. Gerasimova, R. M. Kagan, B. Anderson, M. Hua, Y. Liu, L.E. Bernstein, K.E. Livingston, A. Perez, I. A. Shlyakhter, R. V. Rolando, R. Owen, P. Tanpaiboon, F. Lacbaw…
EPI_ISL_2371921	Quest Diagnostics Incorporated	Centers for Disease Control and Prevention Division of Viral Diseases, Pathogen Discovery	Dakota Howard, Dhwani Batra, Peter W. Cook, Kara Moser, Adrian Paskey, Jason Caravas, Benjamin Rambo-Martin, Shatavia Morrison, Christopher Gulvick, Scott Sammons, Yvette Unoarumhi, Darlene Wagner, Matthew Schmerer, S. H. Rosenthal, A. Gerasimova, R. M. Kagan, B. Anderson, M. Hua, Y. Liu, L.E. Bernstein, K.E. Livingston, A. Perez, I. A. Shlyakhter, R. V. Rolando, R. Owen, P. Tanpaiboon, F. Lacbaw…
EPI_ISL_2372266	OUCRU	OUCRU	Nguyen Van Vinh Chau, Nguyen To Anh, Nguyen Thi thu Hong, Nghiem My Ngoc, Huynh Trung Trieu, Le Nguyen Truc Nhu, Nguyen Thi Han Ny, Lam Minh Yen, Ngo Ngoc Quang Minh, Nguyen Thanh Phong, Nguyen Thanh Truong, Le Thi Thu Huong, Tran Nguyen Hoang Tu, Le Manh Hung, Tran Tan Thanh, Nguyen Thanh Dung, Nguyen Tri Dung, Guy Thwaites, Le Van Tan
EPI_ISL_2372267	OUCRU	OUCRU	Nguyen Van Vinh Chau, Nguyen To Anh, Nguyen Thi thu Hong, Nghiem My Ngoc, Huynh Trung Trieu, Le Nguyen Truc Nhu, Nguyen Thi Han Ny, Lam Minh Yen, Ngo Ngoc Quang Minh, Nguyen Thanh Phong, Nguyen Thanh Truong, Le Thi Thu Huong, Tran Nguyen Hoang Tu, Le Manh Hung, Tran Tan Thanh, Nguyen Thanh Dung, Nguyen Tri Dung, Guy Thwaites, Le Van Tan
EPI_ISL_2372737	Microbiologia CATLAB	Can Ruti SARS-CoV-2 Sequencing Hub (HUGTiP/IrsiCaixa/IGTP)	Marc Noguera-Julian, Pilar Armengol, Ignacio Blanco, Antoni E Bordoy, Francesc Catala-Moll, Pere-Joan Cardona, Maria Casadellà, Cristina Casañ, Gemma Clara, Bonaventura Clotet, Cristina Esteban, Montserrat Giménez, Mercedes Guerrero, Anna Not, Roger Pared
EPI_ISL_2372814	Azienda Sanitaria dell'Alto Adige Laboratorio Aziendale di Microbiologia e Virologia	Istituto di Genomica Applicata	Elisabetta Pagani, Irene Bianconi, Elisabetta Giacobazzi, Elisa Masi, Stefanie Wieser, Irena Jurman, Vera Vendramin, Gabriele Magris, Eleonora Paparelli, Davide Scaglione, Michele Morgante
EPI_ISL_2372819	Azienda Sanitaria dell'Alto Adige Laboratorio Aziendale di Microbiologia e Virologia	Istituto di Genomica Applicata	Elisabetta Pagani, Irene Bianconi, Elisabetta Giacobazzi, Elisa Masi, Stefanie Wieser, Irena Jurman, Vera Vendramin, Gabriele Magris, Eleonora Paparelli, Davide Scaglione, Michele Morgante
EPI_ISL_2372853	Azienda Sanitaria dell'Alto Adige Laboratorio Aziendale di Microbiologia e Virologia	Istituto di Genomica Applicata	Elisabetta Pagani, Irene Bianconi, Elisabetta Giacobazzi, Elisa Masi, Stefanie Wieser, Irena Jurman, Vera Vendramin, Gabriele Magris, Eleonora Paparelli, Davide Scaglione, Michele Morgante
EPI_ISL_2372859	Azienda Sanitaria dell'Alto Adige Laboratorio Aziendale di Microbiologia e Virologia	Istituto di Genomica Applicata	Elisabetta Pagani, Irene Bianconi, Elisabetta Giacobazzi, Elisa Masi, Stefanie Wieser, Irena Jurman, Vera Vendramin, Gabriele Magris, Eleonora Paparelli, Davide Scaglione, Michele Morgante
EPI_ISL_2373109	National Influenza Center, National Institute of Hygiene and Epidemiology (NIHE)	National Influenza Center, National Institute of Hygiene and Epidemiology (NIHE)	Le Quynh Mai, Taichiro Takemura, Nguyen Le Khanh Hang, Hoang Vu Mai Phuong, Ung Thi Hong Trang, Le Thi Thanh, Nguyen Vu Son, Vuong Duc Cuong, Pham Thi Hien, Tran Thu Huong, Nguyen Phuong Anh, Nguyen Co Thach, Tran Thi Hien, Vũ Hiếu, Nguyen Thi Quyen, Dang Duc Anh
EPI_ISL_2373243	CSIR-Centre for Cellular and Molecular Biology	CSIR-Centre for Cellular and Molecular Biology-INSACOG	Ara Sreenivas,Shreekant Verma,Tulasi Nagabandi, Lamuk Zaveri, Amareshwar Vodapalli ,Blessy B John,Viswagithe S L,B Himasri,Valli Nagalakshmi Undamatla,Payel Mukherjee,Sofia Banu,Archana Bharadwaj Siva,Sharath Chandra Thota,Karthik Bharadwaj Tallapaka,Rakesh K Mishra,Divya Tej Sowpati
EPI_ISL_2373501	Banaras Hindu University	CSIR-Centre for Cellular and Molecular Biology-INSACOG	Royana Singh, Saurabh Singh, Jaya Chakraborty, Priyoneel Basu, Chetan Sahni, Deepa Devadas, Saumya Singh, Manpreet Kaur, Nitish Kumar Singh, Abhay Kumar Yadav, Ajay Kumar Yadav, Ashish, Shani Vishwakarma,Payel Mukherjee,Lamuk Zaveri,Tulasi Nagabandi, ,Blessy B John,Viswagithe S L,B Himasri,Sofia Banu,Archana Bharadwaj Siva,Sharath Chandra Thota,Gyaneshwer Chaubey,Karthik Bharadwaj Tallapaka,Rakes…
EPI_ISL_2373524	Banaras Hindu University	CSIR-Centre for Cellular and Molecular Biology-INSACOG	Surendra Pratap Mishra, Royana Singh,Shivani Mishra, Shivam Tiwari, Gunjan Rai, Umesh Choudhary, Maneesha Upadhyay,Lamuk Zaveri,Tulasi Nagabandi, Ara Sreenivas,Shreekant Verma, Amareshwar Vodapalli ,Valli Nagalakshmi Undamatla,Payel Mukherjee,Archana Bharadwaj Siva,Sharath Chandra Thota,Gyaneshwer Chaubey,Karthik Bharadwaj Tallapaka,Rakesh K Mishra,Divya Tej Sowpati
EPI_ISL_2373746	AX BIO OCEAN	CNR Virus des Infections Respiratoires - France SUD	Antonin Bal, Gregory Destras, Gwendolyne Burfin, Hadrien Regue, Quentin Semanas, Martine Valette, Bruno Lina, Laurence Josset
EPI_ISL_2374511	Furst Medical Laboratory	Norwegian Institute of Public Health, Department of Virology	Kathrine Stene-Johansen, Kamilla Heddeland Instefjord, Hilde Elshaug, Garcia Llorente Ignacio, Jon Bråte, Line Victoria Moen, Engebretsen Serina Beate,Pedersen Benedikte Nevjen, Debech Nadia, Atiya R Ali,Marie Paulsen Madsen, Rasmus Riis Kopperud, Hilde Vollan, Karoline Bragstad, Olav Hungnes
EPI_ISL_2374542	Akershus University Hospital, Department for Microbiology and Infectious Disease Control	Norwegian Institute of Public Health, Department of Virology	Kathrine Stene-Johansen, Kamilla Heddeland Instefjord, Hilde Elshaug, Garcia Llorente Ignacio, Jon Bråte, Line Victoria Moen, Engebretsen Serina Beate,Pedersen Benedikte Nevjen, Debech Nadia, Atiya R Ali,Marie Paulsen Madsen, Rasmus Riis Kopperud, Hilde Vollan, Karoline Bragstad, Olav Hungnes
EPI_ISL_2375015	Viollier AG	Department of Biosystems Science and Engineering, ETH Zürich	Chaoran Chen, Sarah Nadeau, Catharine Aquino, Ivan Topolsky, Philipp Jablonski, Lara Fuhrmann, David Dreifuss, Katharina Jahn, Daniel Ehrsam, Isabel Stürmer, Andreia Cabral de Gouvea, Maria Domenica Moccia, Simon Grüter, Timothy Sykes, Lennart Opitz, Griffin White, Laura Neff, Doris Popovic, Andrea Patrignani, Jay Tracy, Ralph Schlapbach, Christiane Beckmann, Maurice Redondo, Olivier Kobel, Chris…
EPI_ISL_2376377	ULSS 7 Pedemontana - Distretto 2	Istituto Zooprofilattico Sperimentale delle Venezie	Adelaide Milani, Alessia Schivo, Annalisa Salviato, Elisa Palumbo, Erika Giorgia Quaranta, Luca Tassoni, Ambra Pastori, Edoardo Giussani, Alice Fusaro, Isabella Monne, Calogero Terregino, Antonia Ricci
EPI_ISL_2376380	ULSS 3 Venezia	Istituto Zooprofilattico Sperimentale delle Venezie	Adelaide Milani, Alessia Schivo, Annalisa Salviato, Elisa Palumbo, Erika Giorgia Quaranta, Luca Tassoni, Ambra Pastori, Edoardo Giussani, Alice Fusaro, Isabella Monne, Calogero Terregino, Antonia Ricci
EPI_ISL_2376410	ULSS 2 Marca Trevigiana	Istituto Zooprofilattico Sperimentale delle Venezie	Adelaide Milani, Alessia Schivo, Annalisa Salviato, Elisa Palumbo, Erika Giorgia Quaranta, Luca Tassoni, Ambra Pastori, Edoardo Giussani, Alice Fusaro, Isabella Monne, Calogero Terregino, Antonia Ricci
EPI_ISL_2377869	WSSE w Gdańsku	1. Tricity SARS-CoV-2 sequencing consortium: University of Gdansk, Medical University of Gdansk, Vaxican Ltd., Invicta Ltd. 2. National Institute of Public Health - National Institute of Hygiene, Warsaw, Poland	Maciej Kosinski, Celina Cybulska, Krystyna Bienkowska Szewczyk, Maciej Grzybek, Karolina Gackowska, Marcin Lubocki, Katarzyna Groth, Lukasz Rabalski, Katarzyna Zacharczuk, Magdalena Nowakowska, Małgorzata Sadkowska-Todys, Tomasz Wołkowicz
EPI_ISL_2379203	National Center of Infectious and Parasitic Diseases	National Center of Infectious and Parasitic Diseases	Alexiev et al
EPI_ISL_2379274	Microbiological Diagnostic Unit - Public Health Laboratory (MDU-PHL)	MDU-PHL	Seemann T., Sait, M.L., Sherry, N.L.
EPI_ISL_2379287	Microbiological Diagnostic Unit - Public Health Laboratory (MDU-PHL)	MDU-PHL	Seemann T., Sait, M.L., Sherry, N.L.
EPI_ISL_2379433	Institute for Medical Research, Infectious Disease Research Centre, National Institutes of Health, Ministry of Health Malaysia	Institute for Medical Research, Infectious Disease Research Centre, National Institutes of Health, Ministry of Health Malaysia	Suppiah J, Kamel K, Mohd Zawawi Z, Azizan MA, Ramly N, Robert F, Thayan R
EPI_ISL_2382313	University of Pittsburgh	Genomics and Discovery, Respiratory Viruses Branch, Division of Viral Diseases, Centers for Disease Control and Prevention	Anna Kelleher, Ying Tao, Yan Li, Jing Zhang, Brian Lynch, Krista Queen, Anna Uehara, Peter Cook, Han Jia Justin Ng, Rachel Marine, Clinton R. Paden, Dhwani Batra, Haibin Wang, Tara Coalter, Jasmine Padilla, Morgan Davis, Mili Sheth, Sarah Nobles, Mark Burroughs, Justin Lee, Adam Retchless, Suxiang Tong
EPI_ISL_2382695	CHRIS HANI BARAGWANATH LABORATORY	National Institute for Communicable Diseases of the National Health Laboratory Service	Amoako DG, Scheepers C, Mohale T, Ntuli N, Mahlangu B, Ismail A, Bhiman JN
EPI_ISL_2384664	Labor Dr. Fenner und Kollegen	Heinrich Pette Institute, Leibniz Institute for Experimental Virology	Alexis Robitaille, Thomas Günther, Johannes Knobloch, Martin Aepfelbacher, Nicole Fischer, Adam Grundhoff
EPI_ISL_2385159	WHO National Influenza Centre Russian Federation	WHO National Influenza Centre Russian Federation	Andrey Komissarov, Artem Fadeev, Kseniya Komissarova, Oula Masour, Kirill Varchenko, Mikhail Bakaev, Tamila Musaeva, Maria Timofeeva, Veronika Eder, Maria Pisareva, Nikita Yolshin, Daria Danilenko, Maria Baturova, Alexey Masharsky, Ksenia Safina, Elena Nabieva, Georgii Bazykin, Dmitry Lioznov
EPI_ISL_2385167	WHO National Influenza Centre Russian Federation	WHO National Influenza Centre Russian Federation	Andrey Komissarov, Artem Fadeev, Kseniya Komissarova, Oula Masour, Kirill Varchenko, Mikhail Bakaev, Tamila Musaeva, Maria Timofeeva, Veronika Eder, Maria Pisareva, Nikita Yolshin, Daria Danilenko, Maria Baturova, Alexey Masharsky, Ksenia Safina, Elena Nabieva, Georgii Bazykin, Dmitry Lioznov
EPI_ISL_2385185	WHO National Influenza Centre Russian Federation	WHO National Influenza Centre Russian Federation	Andrey Komissarov, Artem Fadeev, Kseniya Komissarova, Oula Masour, Kirill Varchenko, Mikhail Bakaev, Tamila Musaeva, Maria Timofeeva, Veronika Eder, Maria Pisareva, Nikita Yolshin, Daria Danilenko, Maria Baturova, Alexey Masharsky, Ksenia Safina, Elena Nabieva, Georgii Bazykin, Dmitry Lioznov
EPI_ISL_2385214	HELIX LLC	WHO National Influenza Centre Russian Federation	Andrey Komissarov, Artem Fadeev, Kseniya Komissarova, Oula Masour, Kirill Varchenko, Mikhail Bakaev, Tamila Musaeva, Maria Timofeeva, Veronika Eder, Maria Pisareva, Nikita Yolshin, Daria Danilenko, Ksenia Safina, Elena Nabieva, Georgii Bazykin, Dmitry Lioznov
EPI_ISL_2385280	HELIX LLC	WHO National Influenza Centre Russian Federation	Andrey Komissarov, Artem Fadeev, Kseniya Komissarova, Oula Masour, Kirill Varchenko, Mikhail Bakaev, Tamila Musaeva, Maria Timofeeva, Veronika Eder, Maria Pisareva, Nikita Yolshin, Daria Danilenko, Ksenia Safina, Elena Nabieva, Georgii Bazykin, Dmitry Lioznov
EPI_ISL_2385324	WHO National Influenza Centre Russian Federation	WHO National Influenza Centre Russian Federation	Andrey Komissarov, Artem Fadeev, Kseniya Komissarova, Oula Masour, Kirill Varchenko, Mikhail Bakaev, Tamila Musaeva, Maria Timofeeva, Veronika Eder, Maria Pisareva, Nikita Yolshin, Daria Danilenko, Ksenia Safina, Elena Nabieva, Georgii Bazykin, Dmitry Lioznov
EPI_ISL_2385333	WHO National Influenza Centre Russian Federation	WHO National Influenza Centre Russian Federation	Andrey Komissarov, Artem Fadeev, Kseniya Komissarova, Oula Masour, Kirill Varchenko, Mikhail Bakaev, Tamila Musaeva, Maria Timofeeva, Veronika Eder, Maria Pisareva, Nikita Yolshin, Daria Danilenko, Ksenia Safina, Elena Nabieva, Georgii Bazykin, Dmitry Lioznov
EPI_ISL_2386151	Botswana Harvard HIV Reference Laboratory	Botswana Harvard HIV Reference Laboratory	Sikhulile Moyo, Wonderful T. Choga, Pamela Smith-Lawrence, Kgomotso Moruisi, Dorcas Maruapula, Keoratile Ntshambiwa, Thongbotho Mphoyakgosi, Boitumelo Zuze, Botshelo Radibe, Legodile Kooepile, Ontlametse T. Bareng, Roger Shapiro, Shahin Lockman, Joseph Makhema, Madisa Mine, Mosepele Mosepele, Simani Gaseitsiwe
EPI_ISL_2386152	Botswana Harvard HIV Reference Laboratory	Botswana Harvard HIV Reference Laboratory	Sikhulile Moyo, Wonderful T. Choga, Pamela Smith-Lawrence, Kgomotso Moruisi, Dorcas Maruapula, Keoratile Ntshambiwa, Thongbotho Mphoyakgosi, Boitumelo Zuze, Botshelo Radibe, Legodile Kooepile, Ontlametse T. Bareng, Roger Shapiro, Shahin Lockman, Joseph Makhema, Madisa Mine, Mosepele Mosepele, Simani Gaseitsiwe
EPI_ISL_2386840	Labor Becker & Kollegen (Standort München)	Robert Koch Institute	unknown
EPI_ISL_2388844	Bioscientia Labor Wermsdorf	Robert Koch Institute	unknown
EPI_ISL_2390194	Universitätsklinikum Bonn - Institut für Virologie	Robert Koch Institute	unknown
EPI_ISL_2394967	Lighthouse Lab in Alderley Park	Wellcome Sanger Institute for the COVID-19 Genomics UK (COG-UK) Consortium	Jacquelyn Wynn, Mairead Hyland, The Lighthouse Lab in Alderley Park and Alex Alderton, Roberto Amato, Jeffrey Barrett, Sonia Goncalves, Ewan Harrison, David K. Jackson, Ian Johnston, Dominic Kwiatkowski, Cordelia Langford, John Sillitoe on behalf of the Wellcome Sanger Institute COVID-19 Surveillance Team
EPI_ISL_2395156	Lighthouse Lab in Alderley Park	Wellcome Sanger Institute for the COVID-19 Genomics UK (COG-UK) Consortium	Jacquelyn Wynn, Mairead Hyland, The Lighthouse Lab in Alderley Park and Alex Alderton, Roberto Amato, Jeffrey Barrett, Sonia Goncalves, Ewan Harrison, David K. Jackson, Ian Johnston, Dominic Kwiatkowski, Cordelia Langford, John Sillitoe on behalf of the Wellcome Sanger Institute COVID-19 Surveillance Team
EPI_ISL_2397244	Public Health Authority of the Slovak Republic	Public Health Authority of the Slovak Republic	Barbora Kotvasová, Lucia Ševčíková, Terézia Vrabľová, Anna Gičová, Elena Tichá, Miroslav Böhmer, Tomáš Szemes, Pavol Mišenko
EPI_ISL_2399438	Molecular Diagnostics
https://www.gisaid.org/
EPI_ISL_2399444	Institute of Epidemiology, Disease Control and Research (IEDCR)	IEDCR-ideSHi-icddr,b	Hassan Afrad, Sadia Rahman, Manjur Hossain Khan, Firdausi Qadri, Tahmina Shirin
EPI_ISL_2399456	Institute of Epidemiology, Disease Control and Research (IEDCR)	IEDCR-ideSHi-icddr,b	Hassan Afrad, Sadia Rahman, Manjur Hossain Khan, Firdausi Qadri, Tahmina Shirin
EPI_ISL_2399976	National Virus Reference Laboratory	National Virus Reference Laboratory	Zoe Yandle, Charlene Bennett, Gabriel Gonzalez, Michael Carr, Jonathan Dean, Cillian F De Gascun
EPI_ISL_2400216	INSACOG-WB	National Institute of Biomedical Genomics – INSACOG	Arindam Maitra, Bhaswati Bandyopadhyay, Nidhan Kumar Biswas, Tamal Ghosh, Sreedhar Chinnaswamy, Ajay Chakraborti, Saumitra Das
EPI_ISL_2400820	Laboratoires d'analyses medicales - Ketterthill	Laboratoire national de sante, Microbiology, Microbial Genomics Platform	Anke Wienecke-Baldacchino, Catherine Ragimbeau,Jessica Tapp, Fatu Djabi, Lise Pignon, Raoul Salmon, Serge Vedy, Caroline Scheiber, Tamir Abdelrahman
EPI_ISL_2400874	Laboratoires Reunis	Laboratoire national de sante, Microbiology, Microbial Genomics Platform	Anke Wienecke-Baldacchino, Catherine Ragimbeau,Jessica Tapp, Fatu Djabi, Lise Pignon, Raoul Salmon, Bernard Weber, Tamir Abdelrahman
EPI_ISL_2400877	Laboratoires Reunis	Laboratoire national de sante, Microbiology, Microbial Genomics Platform	Anke Wienecke-Baldacchino, Catherine Ragimbeau,Jessica Tapp, Fatu Djabi, Lise Pignon, Raoul Salmon, Bernard Weber, Tamir Abdelrahman
EPI_ISL_2400960	Laboratoires Reunis	Laboratoire national de sante, Microbiology, Microbial Genomics Platform	Anke Wienecke-Baldacchino, Catherine Ragimbeau,Jessica Tapp, Fatu Djabi, Lise Pignon, Raoul Salmon, Bernard Weber, Tamir Abdelrahman
EPI_ISL_2401121	Laboratoire national de sante, Microbiology, Virology	Laboratoire national de sante, Microbiology, Microbial Genomics Platform	Anke Wienecke-Baldacchino, Catherine Ragimbeau,Jessica Tapp, Fatu Djabi, Lise Pignon, Raoul Salmon, Trung Nguyen Nguyen, Tamir Abdelrahman
EPI_ISL_2401137	Laboratoire national de sante, Microbiology, Virology	Laboratoire national de sante, Microbiology, Microbial Genomics Platform	Anke Wienecke-Baldacchino, Catherine Ragimbeau,Jessica Tapp, Fatu Djabi, Lise Pignon, Raoul Salmon, Trung Nguyen Nguyen, Tamir Abdelrahman
EPI_ISL_2401257	BioneXt Lab	Laboratoire national de sante, Microbiology, Microbial Genomics Platform	Anke Wienecke-Baldacchino, Catherine Ragimbeau,Jessica Tapp, Fatu Djabi, Lise Pignon, Raoul Salmon, Thibault Ferrandon, Tamir Abdelrahman
EPI_ISL_2401412	BioneXt Lab	Laboratoire national de sante, Microbiology, Microbial Genomics Platform	Anke Wienecke-Baldacchino, Catherine Ragimbeau,Jessica Tapp, Fatu Djabi, Lise Pignon, Raoul Salmon, Thibault Ferrandon, Tamir Abdelrahman
EPI_ISL_2401509	BioneXt Lab	Laboratoire national de sante, Microbiology, Microbial Genomics Platform	Anke Wienecke-Baldacchino, Catherine Ragimbeau,Jessica Tapp, Fatu Djabi, Lise Pignon, Raoul Salmon, Thibault Ferrandon, Tamir Abdelrahman
EPI_ISL_2401661	BioneXt Lab	Laboratoire national de sante, Microbiology, Microbial Genomics Platform	Anke Wienecke-Baldacchino, Catherine Ragimbeau,Jessica Tapp, Fatu Djabi, Lise Pignon, Raoul Salmon, Thibault Ferrandon, Tamir Abdelrahman
EPI_ISL_2401687	BioneXt Lab	Laboratoire national de sante, Microbiology, Microbial Genomics Platform	Anke Wienecke-Baldacchino, Catherine Ragimbeau,Jessica Tapp, Fatu Djabi, Lise Pignon, Raoul Salmon, Thibault Ferrandon, Tamir Abdelrahman
EPI_ISL_2401720	BioneXt Lab	Laboratoire national de sante, Microbiology, Microbial Genomics Platform	Anke Wienecke-Baldacchino, Catherine Ragimbeau,Jessica Tapp, Fatu Djabi, Lise Pignon, Raoul Salmon, Thibault Ferrandon, Tamir Abdelrahman
EPI_ISL_2401748	BioneXt Lab	Laboratoire national de sante, Microbiology, Microbial Genomics Platform	Anke Wienecke-Baldacchino, Catherine Ragimbeau,Jessica Tapp, Fatu Djabi, Lise Pignon, Raoul Salmon, Thibault Ferrandon, Tamir Abdelrahman
EPI_ISL_2402110	Unidad de Investigación Biomédica de Zacatecas (UIBZ)	Unidad de Genomica Avanzada	Consorcio Mexicano de Vigilancia Genomica (CoViGen-Mex). Authors (in alphabetical order): Julio Elias Alvarado-Yaah, Carlos F. Arias, Santiago Avila-Rios, Victor Hugo Borja-Aburto, Celia Boukadida, Juan Bautista Chale-Dzul , Jose Antonio Enciso-Moreno, Gloria Elena Espinoza-Ayala, Fernando Fontove-Herrera, Concepcion Grajales-Muniz, Ricardo Grande, Alfredo Herrera-Estrella, Carla Ivon Herrera-Naj…
EPI_ISL_2402558	The Caribbean Public Health Agency	Carrington Lab, Department of PreClinical Sciences, Faculty of Medical Sciences, The University of the West Indies	Nikita S. D. Sahadeo, Arianne Brown-Jordan, Sarah Hill, Vernie Ramkissoon, Aisha Andrewin, Naresh Nandram, Avery Hinds, Karla Georges, Risha Singh, SueMin Nathaniel, Nuno Faria, Oliver Pybus, Christopher Oura, Gabriel Escobar, Christine V. F. Carrington
EPI_ISL_2403370	Ministry of Health Turkey	Ministry of Health Turkey	Fatma Bayrakdar, Yasemin Cosgun, Suleyman Yalcin, Gulay Korukluoglu
EPI_ISL_2405114	South Eastern Area Laboratory Services (SEALS)	NSW Health Pathology - Institute of Clinical Pathology and Medical Research; Westmead Hospital; University of Sydney	CIDM-PH et al.
EPI_ISL_2405357	Microbiological Diagnostic Unit - Public Health Laboratory (MDU-PHL)	MDU-PHL	Seemann T., Sait, M.L., Sherry, N.L.
EPI_ISL_2405358	Microbiological Diagnostic Unit - Public Health Laboratory (MDU-PHL)	MDU-PHL	Seemann T., Sait, M.L., Sherry, N.L.
EPI_ISL_2405815	Dutch COVID-19 response team	National Institute for Public Health and the Environment (RIVM)	Adam Meijer, Harry Vennema, Dirk Eggink, Jeroen Cremer, Sharon van den Brink, Bas van der Veer, AnneMarie van den Brandt, Lisa Wijsman, Kim Freriks, Ryanne Jaarsma, Euníce Then, Lynn Aarts, Sanne Bos, Melissa van Tuil, Linda van de Nes, Sjoerd Kuiling, James Groot, Florian Zwagemaker, Dennis Schmitz, Annelies Kroneman, Karim Hajji, Chantal Reusken, on behalf of the national COVID-19 response team
EPI_ISL_2405912	Dutch COVID-19 response team	National Institute for Public Health and the Environment (RIVM)	Adam Meijer, Harry Vennema, Dirk Eggink, Jeroen Cremer, Sharon van den Brink, Bas van der Veer, AnneMarie van den Brandt, Lisa Wijsman, Kim Freriks, Ryanne Jaarsma, Euníce Then, Lynn Aarts, Sanne Bos, Melissa van Tuil, Linda van de Nes, Sjoerd Kuiling, James Groot, Florian Zwagemaker, Dennis Schmitz, Annelies Kroneman, Karim Hajji, Chantal Reusken, on behalf of the national COVID-19 response team
EPI_ISL_2406370	Dutch COVID-19 response team	National Institute for Public Health and the Environment (RIVM)	Adam Meijer, Harry Vennema, Dirk Eggink, Jeroen Cremer, Sharon van den Brink, Bas van der Veer, AnneMarie van den Brandt, Lisa Wijsman, Kim Freriks, Ryanne Jaarsma, Euníce Then, Lynn Aarts, Sanne Bos, Melissa van Tuil, Linda van de Nes, Sjoerd Kuiling, James Groot, Florian Zwagemaker, Dennis Schmitz, Annelies Kroneman, Karim Hajji, Chantal Reusken, on behalf of the national COVID-19 response team
EPI_ISL_2406459	Battambang Provincial Laboratory	Virology Unit, Institut Pasteur du Cambodge	Cecile Troupin, Leakhena Pum, Jurre Y Siegers, Ly Sovann, Kraing Sidonn, Yi Sengdoeurn, Chin Savuth, Chau Darapheak, Veasna Duong, Erik A Karlsson
EPI_ISL_2406460	Battambang Provincial Laboratory	Virology Unit, Institut Pasteur du Cambodge	Cecile Troupin, Leakhena Pum, Jurre Y Siegers, Ly Sovann, Kraing Sidonn, Yi Sengdoeurn, Chin Savuth, Chau Darapheak, Veasna Duong, Erik A Karlsson
EPI_ISL_2406461	Oddar Meanchey Rapid Response Team	Virology Unit, Institut Pasteur du Cambodge	Cecile Troupin, Leakhena Pum, Jurre Y Siegers, Ly Sovann, Kraing Sidonn, Yi Sengdoeurn, Chin Savuth, Chau Darapheak, Veasna Duong, Erik A Karlsson
EPI_ISL_2406490	LabPLUS	Institute of Environmental Science and Research (ESR)	Rachel Boyle, SallyAnn Harbison, Olivia Stroeven, Xiaoyun Ren, Matt Storey, Nikki Freed, Muhammad Faisal, Jing Wang, Hermes Perez, Anja Werno, Antje van der Linden, Arlo Upton, Chris Mansell, David Hammer, Dragana Drinkovic, Gary McAuliffe, Hana Sofia Andersson, James Ussher, Jill Sherwood, Josh Freeman, Julia Howard, Juliet Elvy, Mary DeAlmeida, Matt Blakiston, Matthew Rogers, Max Bloomfield, Mi…
EPI_ISL_2406495	LabPLUS	Institute of Environmental Science and Research (ESR)	Rachel Boyle, SallyAnn Harbison, Olivia Stroeven, Xiaoyun Ren, Matt Storey, Nikki Freed, Muhammad Faisal, Jing Wang, Hermes Perez, Anja Werno, Antje van der Linden, Arlo Upton, Chris Mansell, David Hammer, Dragana Drinkovic, Gary McAuliffe, Hana Sofia Andersson, James Ussher, Jill Sherwood, Josh Freeman, Julia Howard, Juliet Elvy, Mary DeAlmeida, Matt Blakiston, Matthew Rogers, Max Bloomfield, Mi…
EPI_ISL_2406917	Lighthouse Lab in Milton Keynes	Wellcome Sanger Institute for the COVID-19 Genomics UK (COG-UK) Consortium	The Lighthouse Lab in Milton Keynes and Alex Alderton, Roberto Amato, Jeffrey Barrett, Sonia Goncalves, Ewan Harrison, David K. Jackson, Ian Johnston, Dominic Kwiatkowski, Cordelia Langford, John Sillitoe on behalf of the Wellcome Sanger Institute COVID-19 Surveillance Team
EPI_ISL_2408244	Ministry of Public Health / Hamad Medical Corporation	Biomedical Research Center (BRC), Qatar University / Qatar Genome Project (QGP)	BRC: Fatiha M. Benslimane, Heba A. Al-Khatib, Oal Al-Jamal, Dana Al-Batesh, Hadi M. Yassine, Asmaa A. Al-Thani. MOPH and HMC: Abdullatif Al-Khal, Muna A. S. Al-Maslamani, Mashael A. Al-Bader, Hamda Alromaihi, Roberto Bertollini, Peter V. Coyle, Einas A. E. Al-Kuwari, Hamad E. Al-Romaihi, Salih Al-Marri, Mohammed Al-Thani, Reham A. El-Kahlout. QBB: Tasneem Al-Hamad, Dina Elgakhlab QGP: Fatima H. A…
EPI_ISL_2408255	Ministry of Public Health / Hamad Medical Corporation	Biomedical Research Center (BRC), Qatar University / Qatar Genome Project (QGP)	BRC: Fatiha M. Benslimane, Heba A. Al-Khatib, Oal Al-Jamal, Dana Al-Batesh, Hadi M. Yassine, Asmaa A. Al-Thani. MOPH and HMC: Abdullatif Al-Khal, Muna A. S. Al-Maslamani, Mashael A. Al-Bader, Hamda Alromaihi, Roberto Bertollini, Peter V. Coyle, Einas A. E. Al-Kuwari, Hamad E. Al-Romaihi, Salih Al-Marri, Mohammed Al-Thani, Reham A. El-Kahlout. QBB: Tasneem Al-Hamad, Dina Elgakhlab QGP: Fatima H. A…
EPI_ISL_2408260	Ministry of Public Health / Hamad Medical Corporation	Biomedical Research Center (BRC), Qatar University / Qatar Genome Project (QGP)	BRC: Fatiha M. Benslimane, Heba A. Al-Khatib, Oal Al-Jamal, Dana Al-Batesh, Hadi M. Yassine, Asmaa A. Al-Thani. MOPH and HMC: Abdullatif Al-Khal, Muna A. S. Al-Maslamani, Mashael A. Al-Bader, Hamda Alromaihi, Roberto Bertollini, Peter V. Coyle, Einas A. E. Al-Kuwari, Hamad E. Al-Romaihi, Salih Al-Marri, Mohammed Al-Thani, Reham A. El-Kahlout. QBB: Tasneem Al-Hamad, Dina Elgakhlab QGP: Fatima H. A…
EPI_ISL_2408316	Ministry of Public Health / Hamad Medical Corporation	Biomedical Research Center (BRC), Qatar University / Qatar Genome Project (QGP)	BRC: Fatiha M. Benslimane, Heba A. Al-Khatib, Oal Al-Jamal, Dana Al-Batesh, Hadi M. Yassine, Asmaa A. Al-Thani. MOPH and HMC: Abdullatif Al-Khal, Muna A. S. Al-Maslamani, Mashael A. Al-Bader, Hamda Alromaihi, Roberto Bertollini, Peter V. Coyle, Einas A. E. Al-Kuwari, Hamad E. Al-Romaihi, Salih Al-Marri, Mohammed Al-Thani, Reham A. El-Kahlout. QBB: Tasneem Al-Hamad, Dina Elgakhlab QGP: Fatima H. A…
EPI_ISL_2408323	Ministry of Public Health / Hamad Medical Corporation	Biomedical Research Center (BRC), Qatar University / Qatar Genome Project (QGP)	BRC: Fatiha M. Benslimane, Heba A. Al-Khatib, Oal Al-Jamal, Dana Al-Batesh, Hadi M. Yassine, Asmaa A. Al-Thani. MOPH and HMC: Abdullatif Al-Khal, Muna A. S. Al-Maslamani, Mashael A. Al-Bader, Hamda Alromaihi, Roberto Bertollini, Peter V. Coyle, Einas A. E. Al-Kuwari, Hamad E. Al-Romaihi, Salih Al-Marri, Mohammed Al-Thani, Reham A. El-Kahlout. QBB: Tasneem Al-Hamad, Dina Elgakhlab QGP: Fatima H. A…
EPI_ISL_2408326	Ministry of Public Health / Hamad Medical Corporation	Biomedical Research Center (BRC), Qatar University / Qatar Genome Project (QGP)	BRC: Fatiha M. Benslimane, Heba A. Al-Khatib, Oal Al-Jamal, Dana Al-Batesh, Hadi M. Yassine, Asmaa A. Al-Thani. MOPH and HMC: Abdullatif Al-Khal, Muna A. S. Al-Maslamani, Mashael A. Al-Bader, Hamda Alromaihi, Roberto Bertollini, Peter V. Coyle, Einas A. E. Al-Kuwari, Hamad E. Al-Romaihi, Salih Al-Marri, Mohammed Al-Thani, Reham A. El-Kahlout. QBB: Tasneem Al-Hamad, Dina Elgakhlab QGP: Fatima H. A…
EPI_ISL_2408327	Ministry of Public Health / Hamad Medical Corporation	Biomedical Research Center (BRC), Qatar University / Qatar Genome Project (QGP)	BRC: Fatiha M. Benslimane, Heba A. Al-Khatib, Oal Al-Jamal, Dana Al-Batesh, Hadi M. Yassine, Asmaa A. Al-Thani. MOPH and HMC: Abdullatif Al-Khal, Muna A. S. Al-Maslamani, Mashael A. Al-Bader, Hamda Alromaihi, Roberto Bertollini, Peter V. Coyle, Einas A. E. Al-Kuwari, Hamad E. Al-Romaihi, Salih Al-Marri, Mohammed Al-Thani, Reham A. El-Kahlout. QBB: Tasneem Al-Hamad, Dina Elgakhlab QGP: Fatima H. A…
EPI_ISL_2408360	Ministry of Public Health / Hamad Medical Corporation	Biomedical Research Center (BRC), Qatar University / Qatar Genome Project (QGP)	BRC: Fatiha M. Benslimane, Heba A. Al-Khatib, Oal Al-Jamal, Dana Al-Batesh, Hadi M. Yassine, Asmaa A. Al-Thani. MOPH and HMC: Abdullatif Al-Khal, Muna A. S. Al-Maslamani, Mashael A. Al-Bader, Hamda Alromaihi, Roberto Bertollini, Peter V. Coyle, Einas A. E. Al-Kuwari, Hamad E. Al-Romaihi, Salih Al-Marri, Mohammed Al-Thani, Reham A. El-Kahlout. QBB: Tasneem Al-Hamad, Dina Elgakhlab QGP: Fatima H. A…
EPI_ISL_2408368	Ministry of Public Health / Hamad Medical Corporation	Biomedical Research Center (BRC), Qatar University / Qatar Genome Project (QGP)	BRC: Fatiha M. Benslimane, Heba A. Al-Khatib, Oal Al-Jamal, Dana Al-Batesh, Hadi M. Yassine, Asmaa A. Al-Thani. MOPH and HMC: Abdullatif Al-Khal, Muna A. S. Al-Maslamani, Mashael A. Al-Bader, Hamda Alromaihi, Roberto Bertollini, Peter V. Coyle, Einas A. E. Al-Kuwari, Hamad E. Al-Romaihi, Salih Al-Marri, Mohammed Al-Thani, Reham A. El-Kahlout. QBB: Tasneem Al-Hamad, Dina Elgakhlab QGP: Fatima H. A…
EPI_ISL_2408376	Ministry of Public Health / Hamad Medical Corporation	Biomedical Research Center (BRC), Qatar University / Qatar Genome Project (QGP)	BRC: Fatiha M. Benslimane, Heba A. Al-Khatib, Oal Al-Jamal, Dana Al-Batesh, Hadi M. Yassine, Asmaa A. Al-Thani. MOPH and HMC: Abdullatif Al-Khal, Muna A. S. Al-Maslamani, Mashael A. Al-Bader, Hamda Alromaihi, Roberto Bertollini, Peter V. Coyle, Einas A. E. Al-Kuwari, Hamad E. Al-Romaihi, Salih Al-Marri, Mohammed Al-Thani, Reham A. El-Kahlout. QBB: Tasneem Al-Hamad, Dina Elgakhlab QGP: Fatima H. A…
EPI_ISL_2408380	Ministry of Public Health / Hamad Medical Corporation	Biomedical Research Center (BRC), Qatar University / Qatar Genome Project (QGP)	BRC: Fatiha M. Benslimane, Heba A. Al-Khatib, Oal Al-Jamal, Dana Al-Batesh, Hadi M. Yassine, Asmaa A. Al-Thani. MOPH and HMC: Abdullatif Al-Khal, Muna A. S. Al-Maslamani, Mashael A. Al-Bader, Hamda Alromaihi, Roberto Bertollini, Peter V. Coyle, Einas A. E. Al-Kuwari, Hamad E. Al-Romaihi, Salih Al-Marri, Mohammed Al-Thani, Reham A. El-Kahlout. QBB: Tasneem Al-Hamad, Dina Elgakhlab QGP: Fatima H. A…
EPI_ISL_2408392	Ministry of Public Health / Hamad Medical Corporation	Biomedical Research Center (BRC), Qatar University / Qatar Genome Project (QGP)	BRC: Fatiha M. Benslimane, Heba A. Al-Khatib, Oal Al-Jamal, Dana Al-Batesh, Hadi M. Yassine, Asmaa A. Al-Thani. MOPH and HMC: Abdullatif Al-Khal, Muna A. S. Al-Maslamani, Mashael A. Al-Bader, Hamda Alromaihi, Roberto Bertollini, Peter V. Coyle, Einas A. E. Al-Kuwari, Hamad E. Al-Romaihi, Salih Al-Marri, Mohammed Al-Thani, Reham A. El-Kahlout. QBB: Tasneem Al-Hamad, Dina Elgakhlab QGP: Fatima H. A…
EPI_ISL_2414464	Swedish national genomic surveillance program of SARS-CoV-2	The Public Health Agency of Sweden	Maximilian Riess, Maria Lind Karlberg, Alma Brolund, Swedish national genomic surveillance program of SARS-CoV-2
EPI_ISL_2415198	Swedish national genomic surveillance program of SARS-CoV-2	The Public Health Agency of Sweden	Maximilian Riess, Maria Lind Karlberg, Alma Brolund, Swedish national genomic surveillance program of SARS-CoV-2
EPI_ISL_2415482	Swedish national genomic surveillance program of SARS-CoV-2	The Public Health Agency of Sweden	Maximilian Riess, Maria Lind Karlberg, Alma Brolund, Swedish national genomic surveillance program of SARS-CoV-2
EPI_ISL_2415484	Swedish national genomic surveillance program of SARS-CoV-2	The Public Health Agency of Sweden	Maximilian Riess, Maria Lind Karlberg, Alma Brolund, Swedish national genomic surveillance program of SARS-CoV-2
EPI_ISL_2415935	Swedish national genomic surveillance program of SARS-CoV-2	The Public Health Agency of Sweden	Maximilian Riess, Maria Lind Karlberg, Alma Brolund, Swedish national genomic surveillance program of SARS-CoV-2
EPI_ISL_2416022	Swedish national genomic surveillance program of SARS-CoV-2	The Public Health Agency of Sweden	Maximilian Riess, Maria Lind Karlberg, Alma Brolund, Swedish national genomic surveillance program of SARS-CoV-2
EPI_ISL_2417283	Department of Bacteria, Parasites and Fungi, Statens Serum Institut, Copenhagen, Denmark	Statens Serum Institut Bioinformatics and Microbial Genomics	Danish Covid-19 Genome Consortium
EPI_ISL_2418112	Swedish national genomic surveillance program of SARS-CoV-2	The Public Health Agency of Sweden	Maximilian Riess, Maria Lind Karlberg, Alma Brolund, Swedish national genomic surveillance program of SARS-CoV-2
EPI_ISL_2418320	Swedish national genomic surveillance program of SARS-CoV-2	The Public Health Agency of Sweden	Maximilian Riess, Maria Lind Karlberg, Alma Brolund, Swedish national genomic surveillance program of SARS-CoV-2
EPI_ISL_2418322	Swedish national genomic surveillance program of SARS-CoV-2	The Public Health Agency of Sweden	Maximilian Riess, Maria Lind Karlberg, Alma Brolund, Swedish national genomic surveillance program of SARS-CoV-2
EPI_ISL_2420238	Valais Hospital, Central Institute	Valais Hospital, Central Institute	Alexis Dumoulin, Lorenzo Cerutti, Henri Pegeot, Melyssa Elies, Deborah Penet, Keith Harshman, Ioannis Xenarios, Emmanouil Dermitzakis
EPI_ISL_2421282	Laboratori de Referencia de Catalunya	Laboratori de Referencia de Catalunya	Ramirez A., Bellosillo B., Padilla E., Vilas A., Hernandez JJ., Canal M.
EPI_ISL_2422569	West African Centre for Cell Biology of Infectious Pathogen, University of Ghana, Legon	WACCBIP, University of Ghana, Volta Road, Legon, Accra	Collins M. Morang'a, Peter K Quashie, Joyce M. Ngoi, Vincent Appiah, Dominic S.Y. Amuzu, Evelyn B. Quansah, Philip M Soglo, Violet MCormack, Samirah Saiid, Ivy A Asante, Joseph HK Bonney, Evelyn Y Bonney, John K. Odoom, Nicaise T. Ndam, Frederick Tei-Maya, Mildred Adusei-Poku, Lawrence Ofori-Boadu, Joe K. Mutungi, William K. Ampofo, Yaw Bediako, Lucas N. Amenga-Etego and Gordon A Awandare
EPI_ISL_2423473	Diagnostyka. Laboratoria Medyczne.	1. ViroGenetics - BSL3 Laboratory of Virology, Małopolska Centre of Biotechnology, Jagiellonian University; 2. Diagtron Laboratoria Lukasz Rabalski	Rabalski L., Gromowski,T., Rogalska-Kupiec M., Swadzba J., Wydmanski,W., Mazur-Panasiuk,N., Kowalski,M., Maciej Kosinski, Natalia Derewonko, Szulc,P., Sylwia Januszczak, Labaj,P.P., Pyrc,K.
EPI_ISL_2424440	KU Leuven, Rega Institute, Clinical and Epidemiological Virology	KU Leuven, Rega Institute, Clinical and Epidemiological Virology	Tony Wawina-Bokalanga, Bert Vanmechelen, Joan Marti-Carerras, Piet Maes
EPI_ISL_2425097	KU Leuven, Rega Institute, Clinical and Epidemiological Virology	KU Leuven, Rega Institute, Clinical and Epidemiological Virology	Tony Wawina-Bokalanga, Bert Vanmechelen, Joan Marti-Carerras, Piet Maes
EPI_ISL_2425316	KU Leuven, Rega Institute, Clinical and Epidemiological Virology	KU Leuven, Rega Institute, Clinical and Epidemiological Virology	Tony Wawina-Bokalanga, Bert Vanmechelen, Joan Marti-Carerras, Piet Maes
EPI_ISL_2425322	KU Leuven, Rega Institute, Clinical and Epidemiological Virology	KU Leuven, Rega Institute, Clinical and Epidemiological Virology	Tony Wawina-Bokalanga, Bert Vanmechelen, Joan Marti-Carerras, Piet Maes
EPI_ISL_2425328	KU Leuven, Rega Institute, Clinical and Epidemiological Virology	KU Leuven, Rega Institute, Clinical and Epidemiological Virology	Tony Wawina-Bokalanga, Bert Vanmechelen, Joan Marti-Carerras, Piet Maes
EPI_ISL_2426174	Clinical Virology Laboratory, Institute of Liver and Biliary Sciences	ILBS - IGIB	Ekta Gupta, Sheetalnath Rooge, Pratibha Kale, Amit Pandey, Chhagan Bihari Sharma, Partha Chattopadhyay, Priti Devi, Ranjeet Maurya, Neha Jha, Priyanka Mehta, Manish Kumar, Pooja Sharma, Sheeba Saifi, Aparna S, Sarfaraz Alam, Bharathram Uppili, Mohammed Faruq, Anurag Agrawal, Rajesh Pandey, Shiv Kumar Sarin
EPI_ISL_2426647	Servicio de Microbiologia Hospital Ramon y Cajal	Servicio de Microbiologia Hospital Ramon y Cajal	Ponce M, Galan JC, Martinez L. Abreu M, y Gonzalez-Alba JM
EPI_ISL_2427162	Austrian Agency for Health and Food Safety (AGES)	Bergthaler laboratory, CeMM Research Center for Molecular Medicine of the Austrian Academy of Sciences	Lukas Endler, Anna Schedl, Fabian Amman, Petr Triska, Thomas Penz, Benedikt Agerer, Maelle Le Moing, Michael Schuster, Bekir Erguner, Jan Laine, Martin Senekowitsch, Christoph Bock, Andreas Bergthaler
EPI_ISL_2429136	Institute for Medical Research, Infectious Disease Research Centre, National Institutes of Health, Ministry of Health Malaysia	Institute for Medical Research, Infectious Disease Research Centre, National Institutes of Health, Ministry of Health Malaysia	Suppiah J, Kamel K, Mohd Zawawi Z, Azizan MA, Ramly N, Robert F, Thayan R
EPI_ISL_2429137	Institute for Medical Research, Infectious Disease Research Centre, National Institutes of Health, Ministry of Health Malaysia	Institute for Medical Research, Infectious Disease Research Centre, National Institutes of Health, Ministry of Health Malaysia	Suppiah J, Kamel K, Mohd Zawawi Z, Azizan MA, Ramly N, Robert F, Thayan R
EPI_ISL_2433599	Kasemrad international hospital	Division of Genomic Medicine and Innovation support,Department of Medical Sciences, Ministry of Public Health, Thailand	Surakameth Mahasirimongkol,Nuanjun Wichukchinda,Archawin Rojanawiwat,Pilailuk Akkapaiboon Okada ,Waritta Sawaengdee,Penpitcha Thawong,Pundharika Piboonsiri,Jirapha Pakdee,Natthakul Bunneang
EPI_ISL_2433617	Kasemrad international hospital	Division of Genomic Medicine and Innovation support,Department of Medical Sciences, Ministry of Public Health, Thailand	Surakameth Mahasirimongkol,Nuanjun Wichukchinda,Archawin Rojanawiwat,Pilailuk Akkapaiboon Okada ,Waritta Sawaengdee,Penpitcha Thawong,Pundharika Piboonsiri,Jirapha Pakdee,Natthakul Bunneang
EPI_ISL_2433632	Chulabhorn Hospital	Division of Genomic Medicine and Innovation support,Department of Medical Sciences, Ministry of Public Health, Thailand	Surakameth Mahasirimongkol,Nuanjun Wichukchinda,Archawin Rojanawiwat,Pilailuk Akkapaiboon Okada ,Waritta Sawaengdee,Penpitcha Thawong,Pundharika Piboonsiri,Jirapha Pakdee,Natthakul Bunneang
EPI_ISL_2433639	Chulabhorn Hospital	Division of Genomic Medicine and Innovation support,Department of Medical Sciences, Ministry of Public Health, Thailand	Surakameth Mahasirimongkol,Nuanjun Wichukchinda,Archawin Rojanawiwat,Pilailuk Akkapaiboon Okada ,Waritta Sawaengdee,Penpitcha Thawong,Pundharika Piboonsiri,Jirapha Pakdee,Natthakul Bunneang
EPI_ISL_2433928	Public Health Virology-Forensic and Scientific Services	Public Health Virology-Forensic and Scientific Services	Alyssa T. Pyke
EPI_ISL_2433969	Microbiologia CATLAB	Can Ruti SARS-CoV-2 Sequencing Hub (HUGTiP/IrsiCaixa/IGTP)	Marc Noguera-Julian, Pilar Armengol, Ignacio Blanco, Antoni E Bordoy, Francesc Catala-Moll, Pere-Joan Cardona, Maria Casadellà, Cristina Casañ, Gemma Clara, Bonaventura Clotet, Cristina Esteban, Montserrat Giménez, Mercedes Guerrero, Anna Not, Roger Paredes, Mariona Parera, Verónica Saludes, Alba Sánchez, and Elisa Martró on behalf of the Can Ruti SARS-CoV-2 Sequencing Hub.
EPI_ISL_2434139	Institute of Epidemiology, Disease Control and Research (IEDCR)	IEDCR-ideSHi-icddr,b	Hassan Afrad, Sadia Rahman, Manjur Hossain Khan, Firdausi Qadri, Tahmina Shirin
EPI_ISL_2434141	Institute of Epidemiology, Disease Control and Research (IEDCR)	IEDCR-ideSHi-icddr,b	Hassan Afrad, Sadia Rahman, Manjur Hossain Khan, Firdausi Qadri, Tahmina Shirin
EPI_ISL_2434972	Department of Virology	Department of Virology	Massab Umair, Aamer Ikram, Muhammad Salman, Nazish Badar, Zaira Rehman, Muhammad Ammar, Syed Adnan Haider
EPI_ISL_2434982	Department of Virology	Department of Virology	Massab Umair, Aamer Ikram, Muhammad Salman, Nazish Badar, Zaira Rehman, Muhammad Ammar, Syed Adnan Haider
EPI_ISL_2438666	Department of Virology	Department of Virology	Massab Umair, Aamer Ikram, Muhammad Salman, Nazish Badar, Zaira Rehman, Muhammad Ammar, Syed Adnan Haider
EPI_ISL_2438777	Dept. of Microbiology and Infection Control, Akershus University Hospital HF	Dept. of Microbiology and Infection Control, Akershus University Hospital HF	Hege Vangstein Aamot, Alexander Hesselberg Løvestad
EPI_ISL_2438796	Dept. of Microbiology and Infection Control, Akershus University Hospital HF	Dept. of Microbiology and Infection Control, Akershus University Hospital HF	Hege Vangstein Aamot, Alexander Hesselberg Løvestad
EPI_ISL_2438797	Dept. of Microbiology and Infection Control, Akershus University Hospital HF	Dept. of Microbiology and Infection Control, Akershus University Hospital HF	Hege Vangstein Aamot, Alexander Hesselberg Løvestad
EPI_ISL_2439199	Servicio Microbiología Hospital La Paz	Servicio Microbiología Hospital La Paz	Fernando Lázaro, Rubén Cáceres, Jesús Mingorance Cruz, Elie Dahdouh
EPI_ISL_2441500	CSIR-Centre for Cellular and Molecular Biology	CSIR-Centre for Cellular and Molecular Biology-INSACOG	Payel Mukherjee, Lamuk Zaveri, Onkar Kulkarni,Tulasi Nagabandi, Sofia Banu, Ara Sreenivas,Shreekant Verma, Amareshwar Vodapalli ,B Himasri,Valli Nagalakshmi Undamatla, Sumedha Avadhanula, Vidhyadhari Methuku, Priya Nurkurthy, Archana Bharadwaj Siva, Karthik Bharadwaj Tallapaka,Rakesh K Mishra,Divya Tej Sowpati
EPI_ISL_2441760	AP SSO	CSIR-Centre for Cellular and Molecular Biology-INSACOG	Tulasi Nagabandi,Lamuk Zaveri,Payel Mukherjee,Onkar Kulkarni, Sofia Banu, Ara Sreenivas,Shreekant Verma, Amareshwar Vodapalli ,B Himasri,Valli Nagalakshmi Undamatla, Priya Nurkurthy,Sumedha Avadhanula, Vidhyadhari Methuku, Archana Bharadwaj Siva, Karthik Bharadwaj Tallapaka,Rakesh K Mishra,Divya Tej Sowpati
EPI_ISL_2441808	CHU de la Réunion - Nord	Laboratoire de virologie, CNR arbovirus Associé, Chu de la Réunion	Etienne Frumence, Marie-Christine Jaffar Bandjee, Nicolas Traversier, Sabrina Petit Genet
EPI_ISL_2443049	LESP Quintana Roo	Instituto de Diagnostico y Referencia Epidemiologicos (INDRE)	Claudia Wong-Arambula, Abril Rodriguez-Maldonado, Vanessa Rivero-Arredondo, Ariadna Medina-Benitez, Joaquin Quiroz-Mercado, Sergio Rangel-Guerrero, Natividad Cruz-Ortiz, Tatiana Nunez-Garcia, Gisela Barrera-Badillo, Lucia Hernandez-Rivas, Irma Lopez-Martinez, Ernesto Ramirez-Gonzalez.
EPI_ISL_2443270	Indian Council of Medical Research-National Institute of Virology, Microbial Containment Complex	Indian Council of Medical Research-National Institute of Virology, Microbial Containment Complex	Pragya D Yadav
EPI_ISL_2443323	TXDSHS	TXDSHS	Rashmi Tuladhar, Bonnie Oh, Jenny Zhang, Maliha Rahman, Mayela Pedrueza, Anita Pokharel, Karen Bobier, Lorraine Rodriguez, Myong Koag, Chun Wang, Rachel Lee, Grace Kubin
EPI_ISL_2443326	National Institute of Public Health	State Veterinary Institute Prague	Nagy,A;Jirincova,H;Suri,T;Trnka,D;Vecerova,J
EPI_ISL_2443384	Platform BIS UZA/UAntwerpen	Labo Klinische Biologie, UZA	Marie Le Mercier, Jasmine Coppens, Basil Britto Xavier, Christine Lammens, Veerle Matheeussen, Herman Goossens
EPI_ISL_2443545	Lboratorio Central de Saude Publica do Estado do Parana (LACEN/PR)	Laboratory of Respiratory Viruses and Measles, Oswaldo Cruz Institute, FIOCRUZ	Paola Resende, Luciana Appolinario, Fernando Motta, Anna Carolina Paixao, Ana Carolina Mendonca, Alice Sampaio Rocha, Taina Venas, Elisa Cavalcante Pereira, Renata Serrano Lopes, Irina Riediger, Marilda Siqueira on behalf of the Fiocruz COVID-19 Genomic Surveillance Network
EPI_ISL_2444923	Vitomed Sp. z o.o.	1. Academic Center for Pathomorphological and Genetic-Molecular Diagnostics ltd, Bialystok, Poland 2. National Institute of Public Health - National Institute of Hygiene, Warsaw, Poland	Radosław Charkiewicz, Jacek Nikliński, Przemysław Biecek. Joanna Reszeć, Piotr Majewski, Anetta Sulewska, Piotr Karabowicz, Joanna Kiśluk, Janusz Dzięcioł, Konrad Raczkowski, Katarzyna Zacharczuk, Magdalena Nowakowska, Małgorzata Sadkowska-Todys, Tomasz Wołkowicz
EPI_ISL_2445930	Cintramedica	Instituto Nacional de Saude (INSA)	Borges et al
EPI_ISL_2445957	Affidea	Instituto Nacional de Saude (INSA)	Borges et al
EPI_ISL_2447613	SARS-CoV-2 testing team, National Institute of Infectious Diseases	Pathogen Genomics Center, National Institute of Infectious Diseases	Tsuyoshi Sekizuka, Kentaro Itokawa, Rina Tanaka, Masanori Hashino, Nozomu Hanaoka, Masumichi Saito, Naomi Nojiri, Hazuka Y Furihata, Sana Uchikoba, Tsuguto Fujimoto, Makoto Kuroda
EPI_ISL_2447631	SARS-CoV-2 testing team, National Institute of Infectious Diseases	Pathogen Genomics Center, National Institute of Infectious Diseases	Tsuyoshi Sekizuka, Kentaro Itokawa, Rina Tanaka, Masanori Hashino, Nozomu Hanaoka, Masumichi Saito, Naomi Nojiri, Hazuka Y Furihata, Sana Uchikoba, Tsuguto Fujimoto, Makoto Kuroda
EPI_ISL_2447988	SARS-CoV-2 testing team, National Institute of Infectious Diseases	Pathogen Genomics Center, National Institute of Infectious Diseases	Tsuyoshi Sekizuka, Kentaro Itokawa, Rina Tanaka, Masanori Hashino, Nozomu Hanaoka, Masumichi Saito, Naomi Nojiri, Hazuka Y Furihata, Sana Uchikoba, Tsuguto Fujimoto, Makoto Kuroda
EPI_ISL_2448617	Microbiologia e Virologia	Istituto Zooprofilattico Sperimentale delle Venezie	Adelaide Milani, Alessia Schivo, Annalisa Salviato, Elisa Palumbo, Erika Giorgia Quaranta, Luca Tassoni, Ambra Pastori, Edoardo Giussani, Alice Fusaro, Isabella Monne, Calogero Terregino, Antonia Ricci
EPI_ISL_2448618	ULSS 8 Berica	Istituto Zooprofilattico Sperimentale delle Venezie	Adelaide Milani, Alessia Schivo, Annalisa Salviato, Elisa Palumbo, Erika Giorgia Quaranta, Luca Tassoni, Ambra Pastori, Edoardo Giussani, Alice Fusaro, Isabella Monne, Calogero Terregino, Antonia Ricci
EPI_ISL_2448620	ULSS 8 Berica	Istituto Zooprofilattico Sperimentale delle Venezie	Adelaide Milani, Alessia Schivo, Annalisa Salviato, Elisa Palumbo, Erika Giorgia Quaranta, Luca Tassoni, Ambra Pastori, Edoardo Giussani, Alice Fusaro, Isabella Monne, Calogero Terregino, Antonia Ricci
EPI_ISL_2450053	National Virus Reference Laboratory	National Virus Reference Laboratory	Zoe Yandle, Charlene Bennett, Gabriel Gonzalez, Michael Carr, Jonathan Dean, Cillian F De Gascun
EPI_ISL_2450060	National Virus Reference Laboratory	National Virus Reference Laboratory	Zoe Yandle, Charlene Bennett, Gabriel Gonzalez, Michael Carr, Jonathan Dean, Cillian F De Gascun
EPI_ISL_2450457	WHO National Influenza Centre Russian Federation	WHO National Influenza Centre Russian Federation	Andrey Komissarov, Artem Fadeev, Kseniya Komissarova, Oula Mansour, Kirill Varchenko, Mikhail Bakaev, Tamila Musaeva, Maria Timofeeva, Veronika Eder, Maria Pisareva, Nikita Yolshin, Daria Danilenko, Ksenia Safina, Elena Nabieva, Georgii Bazykin, Dmitry Lioznov
EPI_ISL_2450470	WHO National Influenza Centre Russian Federation	WHO National Influenza Centre Russian Federation	Andrey Komissarov, Artem Fadeev, Kseniya Komissarova, Oula Mansour, Kirill Varchenko, Mikhail Bakaev, Tamila Musaeva, Maria Timofeeva, Veronika Eder, Maria Pisareva, Nikita Yolshin, Daria Danilenko, Ksenia Safina, Elena Nabieva, Georgii Bazykin, Dmitry Lioznov
EPI_ISL_2451829	MA State Public Health Laboratory	Centers for Disease Control and Prevention Division of Viral Diseases, Pathogen Discovery	Mili Sheth, Sarah Nobles, Jasmine Padilla, Mark Burroughs, Shoshona Le, Katie Dillon, Peter Cook, Clinton R. Paden, Dhwani Batra, Krista Queen, Kristen Knipe, Dakota Howard, Yvette Unoarumhi, Darlene Wagner, Matthew Schmerer, Ben L. Rambo-Martin, Kristine Lacek, Sam Shepard, Alison Laufer Halpin, Dave Wentworth, Vivien Dugan, Suxiang Tong, Justin Lee
EPI_ISL_2453843	MEPHI, Aix Marseille University	MEPHI, Aix Marseille University	Anthony LEVASSEUR
EPI_ISL_2453860	MEPHI, Aix Marseille University	MEPHI, Aix Marseille University	Anthony LEVASSEUR
EPI_ISL_2454302	Greek Genome Center, Biomedical Research Foundation of the Academy of Athens (BRFAA)	Greek Genome Center, Biomedical Research Foundation of the Academy of Athens (BRFAA)	Emmanouil Athanasiadis, Giannis Vatsellas, Theodoros Loupis, Katerina Zoi, Dimitrios Thanos
EPI_ISL_2455160	Bruss	1. Tricity SARS-CoV-2 sequencing consortium: University of Gdansk, Medical University of Gdansk, Vaxican Ltd., Invicta Ltd. 2. National Institute of Public Health - National Institute of Hygiene, Warsaw, Poland	Maciej Kosinski, Celina Cybulska, Krystyna Bienkowska Szewczyk, Maciej Grzybek, Karolina Gackowska, Marcin Lubocki, Katarzyna Groth, Lukasz Rabalski, Katarzyna Zacharczuk, Magdalena Nowakowska, Małgorzata Sadkowska-Todys, Tomasz Wołkowicz
EPI_ISL_2455239	National Hospital for Tropical Diseases	Oxford University Clinical Research Unit, Hanoi, Vietnam	Pham Ngoc Thach, Nguyen Thi Tam, Van Dinh Trang, Le Van Duyet, Nguyen Thu Trang, Nguyen Thi Hong Thuong, Nguyen Thi Kim Chi, Phan Manh Cuong, Thomas Kesteman, H.Rogier van Doorn on behalf of the OUCRU COVID-19 research group
EPI_ISL_2455486	National Hospital for Tropical Diseases	Oxford University Clinical Research Unit, Hanoi, Vietnam	Pham Ngoc Thach, Nguyen Thi Tam, Van Dinh Trang, Le Van Duyet, Nguyen Thu Trang, Nguyen Thi Hong Thuong, Nguyen Thi Kim Chi, Phan Manh Cuong, Thomas Kesteman, H.Rogier van Doorn on behalf of the OUCRU COVID-19 research group
EPI_ISL_2455494	National Hospital for Tropical Diseases	Oxford University Clinical Research Unit, Hanoi, Vietnam	Pham Ngoc Thach, Nguyen Thi Tam, Van Dinh Trang, Le Van Duyet, Nguyen Thu Trang, Nguyen Thi Hong Thuong, Nguyen Thi Kim Chi, Phan Manh Cuong, Thomas Kesteman, H.Rogier van Doorn on behalf of the OUCRU COVID-19 research group
EPI_ISL_2455495	National Hospital for Tropical Diseases	Oxford University Clinical Research Unit, Hanoi, Vietnam	Pham Ngoc Thach, Nguyen Thi Tam, Van Dinh Trang, Le Van Duyet, Nguyen Thu Trang, Nguyen Thi Hong Thuong, Nguyen Thi Kim Chi, Phan Manh Cuong, Thomas Kesteman, H.Rogier van Doorn on behalf of the OUCRU COVID-19 research group
EPI_ISL_2455496	National Hospital for Tropical Diseases	Oxford University Clinical Research Unit, Hanoi, Vietnam	Pham Ngoc Thach, Nguyen Thi Tam, Van Dinh Trang, Le Van Duyet, Nguyen Thu Trang, Nguyen Thi Hong Thuong, Nguyen Thi Kim Chi, Phan Manh Cuong, Thomas Kesteman, H.Rogier van Doorn on behalf of the OUCRU COVID-19 research group
EPI_ISL_2455497	National Hospital for Tropical Diseases	Oxford University Clinical Research Unit, Hanoi, Vietnam	Pham Ngoc Thach, Nguyen Thi Tam, Van Dinh Trang, Le Van Duyet, Nguyen Thu Trang, Nguyen Thi Hong Thuong, Nguyen Thi Kim Chi, Phan Manh Cuong, Thomas Kesteman, H.Rogier van Doorn on behalf of the OUCRU COVID-19 research group
EPI_ISL_2455560	National Hospital for Tropical Diseases	Oxford University Clinical Research Unit, Hanoi, Vietnam	Pham Ngoc Thach, Nguyen Thi Tam, Van Dinh Trang, Le Van Duyet, Nguyen Thu Trang, Nguyen Thi Hong Thuong, Nguyen Thi Kim Chi, Phan Manh Cuong, Thomas Kesteman, H.Rogier van Doorn on behalf of the OUCRU COVID-19 research group
EPI_ISL_2458273	Utah Public Health Laboratory	Utah Public Health Laboratory	Erin L. Young, Kelly F. Oakeson, Tara Gallagher
EPI_ISL_2459857	National Centre for Disease Control (NCDC) Biotechnology Division, Delhi	NCDC Delhi, Biotechnology Division INSACOG	Kalaiarasan Ponnusamy, Meena Datta, Priyanka Singh, Uma Sharma, Manoj K Singh, Radhakrishnan V. S, Robin Marwal, Mahesh S Dhar, Hemlata Lall, Hema Gogia, Preeti Madan, Sandhya Kabra, Sujeet K Singh, Partha Rakshit
EPI_ISL_2459987	National Centre for Disease Control (NCDC) Biotechnology Division, Delhi	NCDC Delhi, Biotechnology Division INSACOG	Uma Sharma, Manoj K Singh, Radhakrishnan V. S, Robin Marwal, Mahesh S Dhar, Kalaiarasan Ponnusamy, Meena Datta, Priyanka Singh, Hemlata Lall, Hema Gogia, Preeti Madan, Sandhya Kabra, Sujeet K Singh, Partha Rakshit
EPI_ISL_2460685	National Centre for Disease Control (NCDC) Biotechnology Division, Delhi	NCDC Delhi, Biotechnology Division INSACOG	Kalaiarasan Ponnusamy, Meena Datta, Priyanka Singh, Uma Sharma, Hemlata Lall, Manoj K Singh, Radhakrishnan V. S, Robin Marwal, Mahesh S Dhar, Hema Gogia, Preeti Madan, Sandhya Kabra, Sujeet K Singh, Partha Rakshit
EPI_ISL_2461102	National Centre for Disease Control (NCDC) Biotechnology Division, Delhi	NCDC Delhi, Biotechnology Division INSACOG	Priyanka Singh, Uma Sharma, Hemlata Lall, Manoj K Singh, Radhakrishnan V. S, Robin Marwal, Mahesh S Dhar, Kalaiarasan Ponnusamy, Meena Datta, Hema Gogia, Preeti Madan, Sandhya Kabra, Sujeet K Singh, Partha Rakshit
EPI_ISL_2461202	Tokyo Metropolitan Institute of Public Health	Tokyo Metropolitan Institute of Public Health	Masaki Hayashi, Takako Yamazaki, Akane Negishi,Hiroshi Koike, Hirofumi Miyake, Takushi Fujiwara, Mami Nagashima, Jun Suzuki, Kenji Sadamasu
EPI_ISL_2461258	National Centre for Disease Control (NCDC) Biotechnology Division, Delhi	NCDC Delhi, Biotechnology Division INSACOG	Radhakrishnan V. S, Robin Marwal, Mahesh S Dhar, Kalaiarasan Ponnusamy, Meena Datta, Priyanka Singh, Uma Sharma, Hemlata Lall, Manoj K Singh, Hema Gogia, Preeti Madan, Sandhya Kabra, Sujeet K Singh, Partha Rakshit
EPI_ISL_2461515	National Centre for Disease Control (NCDC) Biotechnology Division, Delhi	NCDC Delhi, Biotechnology Division INSACOG	Robin Marwal, Mahesh S Dhar, Kalaiarasan Ponnusamy, Meena Datta, Priyanka Singh, Uma Sharma, Hemlata Lall, Manoj K Singh, Radhakrishnan V. S, Hema Gogia, Preeti Madan, Sandhya Kabra, Sujeet K Singh, Partha Rakshit
EPI_ISL_2461539	National Centre for Disease Control (NCDC) Biotechnology Division, Delhi	NCDC Delhi, Biotechnology Division INSACOG	Robin Marwal, Mahesh S Dhar, Kalaiarasan Ponnusamy, Meena Datta, Priyanka Singh, Uma Sharma, Hemlata Lall, Manoj K Singh, Radhakrishnan V. S, Hema Gogia, Preeti Madan, Sandhya Kabra, Sujeet K Singh, Partha Rakshit
EPI_ISL_2461543	National Centre for Disease Control (NCDC) Biotechnology Division, Delhi	NCDC Delhi, Biotechnology Division INSACOG	Radhakrishnan V. S, Robin Marwal, Mahesh S Dhar, Kalaiarasan Ponnusamy, Meena Datta, Priyanka Singh, Uma Sharma, Hemlata Lall, Manoj K Singh, Hema Gogia, Preeti Madan, Sandhya Kabra, Sujeet K Singh, Partha Rakshit
EPI_ISL_2461940	National Centre for Disease Control (NCDC) Biotechnology Division, Delhi	NCDC Delhi, Biotechnology Division INSACOG	Mahesh S Dhar, Kalaiarasan Ponnusamy, Meena Datta, Priyanka Singh, Uma Sharma, Hemlata Lall, Manoj K Singh, Radhakrishnan V. S, Robin Marwal, Hema Gogia, Preeti Madan, Sandhya Kabra, Sujeet K Singh, Partha Rakshit
EPI_ISL_2461949	National Centre for Disease Control (NCDC) Biotechnology Division, Delhi	NCDC Delhi, Biotechnology Division INSACOG	Mahesh S Dhar, Kalaiarasan Ponnusamy, Meena Datta, Priyanka Singh, Uma Sharma, Hemlata Lall, Manoj K Singh, Radhakrishnan V. S, Robin Marwal, Hema Gogia, Preeti Madan, Sandhya Kabra, Sujeet K Singh, Partha Rakshit
EPI_ISL_2461952	National Centre for Disease Control (NCDC) Biotechnology Division, Delhi	NCDC Delhi, Biotechnology Division INSACOG	Mahesh S Dhar, Kalaiarasan Ponnusamy, Meena Datta, Priyanka Singh, Uma Sharma, Hemlata Lall, Manoj K Singh, Radhakrishnan V. S, Robin Marwal, Hema Gogia, Preeti Madan, Sandhya Kabra, Sujeet K Singh, Partha Rakshit
EPI_ISL_2461957	National Centre for Disease Control (NCDC) Biotechnology Division, Delhi	NCDC Delhi, Biotechnology Division INSACOG	Mahesh S Dhar, Kalaiarasan Ponnusamy, Meena Datta, Priyanka Singh, Uma Sharma, Hemlata Lall, Manoj K Singh, Radhakrishnan V. S, Robin Marwal, Hema Gogia, Preeti Madan, Sandhya Kabra, Sujeet K Singh, Partha Rakshit
EPI_ISL_2461964	National Centre for Disease Control (NCDC) Biotechnology Division, Delhi	NCDC Delhi, Biotechnology Division INSACOG	Mahesh S Dhar, Kalaiarasan Ponnusamy, Meena Datta, Priyanka Singh, Uma Sharma, Hemlata Lall, Manoj K Singh, Radhakrishnan V. S, Robin Marwal, Hema Gogia, Preeti Madan, Sandhya Kabra, Sujeet K Singh, Partha Rakshit
EPI_ISL_2461975	National Centre for Disease Control (NCDC) Biotechnology Division, Delhi	NCDC Delhi, Biotechnology Division INSACOG	Mahesh S Dhar, Kalaiarasan Ponnusamy, Meena Datta, Priyanka Singh, Uma Sharma, Hemlata Lall, Manoj K Singh, Radhakrishnan V. S, Robin Marwal, Hema Gogia, Preeti Madan, Sandhya Kabra, Sujeet K Singh, Partha Rakshit
EPI_ISL_2462432	South Eastern Area Laboratory Services (SEALS)	NSW Health Pathology - Institute of Clinical Pathology and Medical Research; Westmead Hospital; University of Sydney	CIDM-PH et al.
EPI_ISL_2462835	Viollier AG	Department of Biosystems Science and Engineering, ETH Zürich	Christian Beisel, Sarah Nadeau, Chaoran Chen, Ivan Topolsky, Kim Philipp Jablonski, Lara Fuhrmann, Rebecca Denes, Mirjam Feldkamp, Ina Nissen, Natascha Santacroce, Elodie Burcklen, Christiane Beckmann, Maurice Redondo, Olivier Kobel, Christoph Noppen, Niko Beerenwinkel, Tanja Stadler
EPI_ISL_2462855	Viollier AG	Department of Biosystems Science and Engineering, ETH Zürich	Christian Beisel, Sarah Nadeau, Chaoran Chen, Ivan Topolsky, Kim Philipp Jablonski, Lara Fuhrmann, Rebecca Denes, Mirjam Feldkamp, Ina Nissen, Natascha Santacroce, Elodie Burcklen, Christiane Beckmann, Maurice Redondo, Olivier Kobel, Christoph Noppen, Niko Beerenwinkel, Tanja Stadler
EPI_ISL_2463312	Pathcare Laboratory	National Institute for Communicable Diseases of the National Health Laboratory Service	Sisonke Team, Amoako DG, Everatt J, Viana R, Glass A, Bhiman JN
EPI_ISL_2463348	National Laboratory for Health, Environment and Food, OMM, Maribor	NLZOH (National Laboratory for Health, Environment and Food) / CISLD (Clinical Institute of Special Laboratory Diagnostics), University Children's Hospital, University Medical Center Ljubljana	Sandra Janezic, Aleksander Mahnic, Maja Rupnik, Tjasa Žohar Čretnik, Alenka Štorman, Nika Gobec, Aleksander Kocuvan, Kaja Tominc, Maša Jarčič, Mojca Cimerman, Nika Volmajer, Andrej Golle / Jernej Kovač, Barbara Jenko Bizjan, Tine Tesovnik, Robert Šket, Katarina Kozmos, Ana Grom, Maruša Debeljak, Marko Pokorn, Tadej Battelino
EPI_ISL_2463357	National Laboratory for Health, Environment and Food, OMM, Maribor	NLZOH (National Laboratory for Health, Environment and Food) / CISLD (Clinical Institute of Special Laboratory Diagnostics), University Children's Hospital, University Medical Center Ljubljana	Sandra Janezic, Aleksander Mahnic, Maja Rupnik, Tjasa Žohar Čretnik, Alenka Štorman, Nika Gobec, Aleksander Kocuvan, Kaja Tominc, Maša Jarčič, Mojca Cimerman, Nika Volmajer, Andrej Golle / Jernej Kovač, Barbara Jenko Bizjan, Tine Tesovnik, Robert Šket, Katarina Kozmos, Ana Grom, Maruša Debeljak, Marko Pokorn, Tadej Battelino
EPI_ISL_2463714	Dr S raju, Director of public heath and preventive medicine	inStem NCBS - INSACOG	Uma Ramakrishnan Dasaradhi Palakodeti Aswin SaiNarain
EPI_ISL_2464181	Labo Analyses Med	National Reference Center for Viruses of Respiratory Infections, Institut Pasteur, Paris	Marion Barbet, Sylvie Behillil, Méline Bizard, Angela Brisebarre, Camille Capel, Vincent Enouf, Louise Lefrançois, Frédéric Lemoine, Christophe Malabat, Corinne Maufrais, Etienne Simon-Lorière, Maud Vanpeene, Sylvie Van der Werf ,Arditi Cocco
EPI_ISL_2464328	Division of Emerging Infectious Diseases, Bureau of Infectious Diseases Diagnosis Control, Korea Disease Control and Prevention Agency	Division of Emerging Infectious Diseases, Bureau of Infectious Diseases Diagnosis Control, Korea Disease Control and Prevention Agency	Ae Kyung Park, Il-Hwan Kim, Heui Man Kim, Jeong-Min Kim, Jeong-Ah Kim, Chae Young Lee, Eun-Jin Kim
EPI_ISL_2464330	Division of Emerging Infectious Diseases, Bureau of Infectious Diseases Diagnosis Control, Korea Disease Control and Prevention Agency	Division of Emerging Infectious Diseases, Bureau of Infectious Diseases Diagnosis Control, Korea Disease Control and Prevention Agency	Ae Kyung Park, Il-Hwan Kim, Heui Man Kim, Jeong-Min Kim, Jeong-Ah Kim, Chae Young Lee, Eun-Jin Kim
EPI_ISL_2464332	Division of Emerging Infectious Diseases, Bureau of Infectious Diseases Diagnosis Control, Korea Disease Control and Prevention Agency	Division of Emerging Infectious Diseases, Bureau of Infectious Diseases Diagnosis Control, Korea Disease Control and Prevention Agency	Ae Kyung Park, Il-Hwan Kim, Heui Man Kim, Jeong-Min Kim, Jeong-Ah Kim, Chae Young Lee, Eun-Jin Kim
EPI_ISL_2464334	Division of Emerging Infectious Diseases, Bureau of Infectious Diseases Diagnosis Control, Korea Disease Control and Prevention Agency	Division of Emerging Infectious Diseases, Bureau of Infectious Diseases Diagnosis Control, Korea Disease Control and Prevention Agency	Ae Kyung Park, Il-Hwan Kim, Heui Man Kim, Jeong-Min Kim, Jeong-Ah Kim, Chae Young Lee, Eun-Jin Kim
EPI_ISL_2464338	Division of Emerging Infectious Diseases, Bureau of Infectious Diseases Diagnosis Control, Korea Disease Control and Prevention Agency	Division of Emerging Infectious Diseases, Bureau of Infectious Diseases Diagnosis Control, Korea Disease Control and Prevention Agency	Ae Kyung Park, Il-Hwan Kim, Heui Man Kim, Jeong-Min Kim, Jeong-Ah Kim, Chae Young Lee, Eun-Jin Kim
EPI_ISL_2464341	Division of Emerging Infectious Diseases, Bureau of Infectious Diseases Diagnosis Control, Korea Disease Control and Prevention Agency	Division of Emerging Infectious Diseases, Bureau of Infectious Diseases Diagnosis Control, Korea Disease Control and Prevention Agency	Ae Kyung Park, Il-Hwan Kim, Heui Man Kim, Jeong-Min Kim, Jeong-Ah Kim, Chae Young Lee, Eun-Jin Kim
EPI_ISL_2464343	Division of Emerging Infectious Diseases, Bureau of Infectious Diseases Diagnosis Control, Korea Disease Control and Prevention Agency	Division of Emerging Infectious Diseases, Bureau of Infectious Diseases Diagnosis Control, Korea Disease Control and Prevention Agency	Ae Kyung Park, Il-Hwan Kim, Heui Man Kim, Jeong-Min Kim, Jeong-Ah Kim, Chae Young Lee, Eun-Jin Kim
EPI_ISL_2464345	Division of Emerging Infectious Diseases, Bureau of Infectious Diseases Diagnosis Control, Korea Disease Control and Prevention Agency	Division of Emerging Infectious Diseases, Bureau of Infectious Diseases Diagnosis Control, Korea Disease Control and Prevention Agency	Ae Kyung Park, Il-Hwan Kim, Heui Man Kim, Jeong-Min Kim, Jeong-Ah Kim, Chae Young Lee, Eun-Jin Kim
EPI_ISL_2464354	Division of Emerging Infectious Diseases, Bureau of Infectious Diseases Diagnosis Control, Korea Disease Control and Prevention Agency	Division of Emerging Infectious Diseases, Bureau of Infectious Diseases Diagnosis Control, Korea Disease Control and Prevention Agency	Ae Kyung Park, Il-Hwan Kim, Heui Man Kim, Jeong-Min Kim, Jeong-Ah Kim, Chae Young Lee, Eun-Jin Kim
EPI_ISL_2464355	Division of Emerging Infectious Diseases, Bureau of Infectious Diseases Diagnosis Control, Korea Disease Control and Prevention Agency	Division of Emerging Infectious Diseases, Bureau of Infectious Diseases Diagnosis Control, Korea Disease Control and Prevention Agency	Ae Kyung Park, Il-Hwan Kim, Heui Man Kim, Jeong-Min Kim, Jeong-Ah Kim, Chae Young Lee, Eun-Jin Kim
EPI_ISL_2464356	Division of Emerging Infectious Diseases, Bureau of Infectious Diseases Diagnosis Control, Korea Disease Control and Prevention Agency	Division of Emerging Infectious Diseases, Bureau of Infectious Diseases Diagnosis Control, Korea Disease Control and Prevention Agency	Ae Kyung Park, Il-Hwan Kim, Heui Man Kim, Jeong-Min Kim, Jeong-Ah Kim, Chae Young Lee, Eun-Jin Kim
EPI_ISL_2464357	Division of Emerging Infectious Diseases, Bureau of Infectious Diseases Diagnosis Control, Korea Disease Control and Prevention Agency	Division of Emerging Infectious Diseases, Bureau of Infectious Diseases Diagnosis Control, Korea Disease Control and Prevention Agency	Ae Kyung Park, Il-Hwan Kim, Heui Man Kim, Jeong-Min Kim, Jeong-Ah Kim, Chae Young Lee, Eun-Jin Kim
EPI_ISL_2464358	Division of Emerging Infectious Diseases, Bureau of Infectious Diseases Diagnosis Control, Korea Disease Control and Prevention Agency	Division of Emerging Infectious Diseases, Bureau of Infectious Diseases Diagnosis Control, Korea Disease Control and Prevention Agency	Ae Kyung Park, Il-Hwan Kim, Heui Man Kim, Jeong-Min Kim, Jeong-Ah Kim, Chae Young Lee, Eun-Jin Kim
EPI_ISL_2464361	Division of Emerging Infectious Diseases, Bureau of Infectious Diseases Diagnosis Control, Korea Disease Control and Prevention Agency	Division of Emerging Infectious Diseases, Bureau of Infectious Diseases Diagnosis Control, Korea Disease Control and Prevention Agency	Ae Kyung Park, Il-Hwan Kim, Heui Man Kim, Jeong-Min Kim, Jeong-Ah Kim, Chae Young Lee, Eun-Jin Kim
EPI_ISL_2464364	Division of Emerging Infectious Diseases, Bureau of Infectious Diseases Diagnosis Control, Korea Disease Control and Prevention Agency	Division of Emerging Infectious Diseases, Bureau of Infectious Diseases Diagnosis Control, Korea Disease Control and Prevention Agency	Ae Kyung Park, Il-Hwan Kim, Heui Man Kim, Jeong-Min Kim, Jeong-Ah Kim, Chae Young Lee, Eun-Jin Kim
EPI_ISL_2464370	Division of Emerging Infectious Diseases, Bureau of Infectious Diseases Diagnosis Control, Korea Disease Control and Prevention Agency	Division of Emerging Infectious Diseases, Bureau of Infectious Diseases Diagnosis Control, Korea Disease Control and Prevention Agency	Ae Kyung Park, Il-Hwan Kim, Heui Man Kim, Jeong-Min Kim, Jeong-Ah Kim, Chae Young Lee, Eun-Jin Kim
EPI_ISL_2464374	Division of Emerging Infectious Diseases, Bureau of Infectious Diseases Diagnosis Control, Korea Disease Control and Prevention Agency	Division of Emerging Infectious Diseases, Bureau of Infectious Diseases Diagnosis Control, Korea Disease Control and Prevention Agency	Ae Kyung Park, Il-Hwan Kim, Heui Man Kim, Jeong-Min Kim, Jeong-Ah Kim, Chae Young Lee, Eun-Jin Kim
EPI_ISL_2464375	Division of Emerging Infectious Diseases, Bureau of Infectious Diseases Diagnosis Control, Korea Disease Control and Prevention Agency	Division of Emerging Infectious Diseases, Bureau of Infectious Diseases Diagnosis Control, Korea Disease Control and Prevention Agency	Ae Kyung Park, Il-Hwan Kim, Heui Man Kim, Jeong-Min Kim, Jeong-Ah Kim, Chae Young Lee, Eun-Jin Kim
EPI_ISL_2464557	Singapore General Hospital	Department of Microbiology	Nurdyana Abdul Rahman, Kenneth Xin Long Chan, Chayaporn Suphavilai, Kun Lee Lim, Sui Sin Goh, Kian Sing Chan, Lynette Oon, Kern Rei Chng, James Sim Heng Chiak, Niranjan Nagarajan, Karrie Ko
EPI_ISL_2466268	Laboratorio Central de Saude Publica do Estado do Rio de Janeiro (LACEN-RJ)	Laboratory of Respiratory Viruses and Measles, Oswaldo Cruz Institute, FIOCRUZ	Paola Resende, Luciana Appolinario, Fernando Motta, Anna Carolina Paixao, Ana Carolina Mendonca, Alice Sampaio Rocha, Taina Venas, Elisa Cavalcante Pereira, Renata Serrano Lopes, Andrea Cony Cavalcanti, Marilda Siqueira on behalf of the Fiocruz COVID-19 Genomic Surveillance Network
EPI_ISL_2466507	National Institute of Public Health	State Veterinary Institute Prague	Nagy,A;Jirincova,H;Suri,T;Trnka,D;Vecerova,J
EPI_ISL_2466675	Communicable Disease Laboratory, Public Health Directorate	Communicable Disease Laboratory, Public Health Directorate	Alwasti,H., AlHujairi,Z., AlAbbas,Z., Marhoon,A., Almoamen,G.
EPI_ISL_2466676	Communicable Disease Laboratory, Public Health Directorate	Communicable Disease Laboratory, Public Health Directorate	Alwasti,H., AlHujairi,Z., AlAbbas,Z., Marhoon,A., Almoamen,G.
EPI_ISL_2466677	Communicable Disease Laboratory, Public Health Directorate	Communicable Disease Laboratory, Public Health Directorate	Alwasti,H., AlHujairi,Z., AlAbbas,Z., Marhoon,A., Almoamen,G.
EPI_ISL_2466678	Communicable Disease Laboratory, Public Health Directorate	Communicable Disease Laboratory, Public Health Directorate	Alwasti,H., AlHujairi,Z., AlAbbas,Z., Marhoon,A., Almoamen,G.
EPI_ISL_2466679	Communicable Disease Laboratory, Public Health Directorate	Communicable Disease Laboratory, Public Health Directorate	Alwasti,H., AlHujairi,Z., AlAbbas,Z., Marhoon,A., Almoamen,G.
EPI_ISL_2466841	Fimlab Laboratories	Fimlab Laboratories	Minna Paloniemi, Leena Huhti, Sara Lehtinen, Bruno Luukinen, Tapio Seiskari, Mauri Keinänen
EPI_ISL_2467383	Illinois Department of Public Health	Illinois Department of Public Health - Chicago Lab	Vineet K. Dhiman, Ira Heimler, Joel Price
EPI_ISL_2467384	Illinois Department of Public Health	Illinois Department of Public Health - Chicago Lab	Vineet K. Dhiman, Ira Heimler, Joel Price
EPI_ISL_2467385	Illinois Department of Public Health	Illinois Department of Public Health - Chicago Lab	Vineet K. Dhiman, Ira Heimler, Joel Price
EPI_ISL_2467411	Illinois Department of Public Health	Illinois Department of Public Health - Chicago Lab	Vineet K. Dhiman, Ira Heimler, Joel Price
EPI_ISL_2467518	Fimlab Laboratories	Fimlab Laboratories	Minna Paloniemi, Leena Huhti, Sara Lehtinen, Bruno Luukinen, Tapio Seiskari, Mauri Keinänen
EPI_ISL_2469852	MVZ Dr. Eberhard & Partner Dortmund	Robert Koch Institute	unknown
EPI_ISL_2470257	Sonic - Bioscientia - MVZ Labor Saar GmbH	Robert Koch Institute	unknown
EPI_ISL_2471671	Eurofins LifeCodexx GmbH	Robert Koch Institute	unknown
EPI_ISL_2471905	MVZ Labor Dr. Limbach & Kollegen GbR	Robert Koch Institute	unknown
EPI_ISL_2471989	IMD - Labor Oderland	Robert Koch Institute	unknown
EPI_ISL_2476263	Dutch COVID-19 response team	National Institute for Public Health and the Environment (RIVM)	Adam Meijer, Harry Vennema, Dirk Eggink, Jeroen Cremer, Sharon van den Brink, Bas van der Veer, AnneMarie van den Brandt, Lisa Wijsman, Kim Freriks, Ryanne Jaarsma, Euníce Then, Lynn Aarts, Sanne Bos, Melissa van Tuil, Linda van de Nes, Florian Zwagemaker, Dennis Schmitz, Annelies Kroneman, Karim Hajji, Chantal Reusken, on behalf of the national COVID-19 response team
EPI_ISL_2476315	Dutch COVID-19 response team	National Institute for Public Health and the Environment (RIVM)	Adam Meijer, Harry Vennema, Dirk Eggink, Jeroen Cremer, Sharon van den Brink, Bas van der Veer, AnneMarie van den Brandt, Lisa Wijsman, Kim Freriks, Ryanne Jaarsma, Euníce Then, Lynn Aarts, Sanne Bos, Melissa van Tuil, Linda van de Nes, Florian Zwagemaker, Dennis Schmitz, Annelies Kroneman, Karim Hajji, Chantal Reusken, on behalf of the national COVID-19 response team
EPI_ISL_2476323	Dutch COVID-19 response team	National Institute for Public Health and the Environment (RIVM)	Adam Meijer, Harry Vennema, Dirk Eggink, Jeroen Cremer, Sharon van den Brink, Bas van der Veer, AnneMarie van den Brandt, Lisa Wijsman, Kim Freriks, Ryanne Jaarsma, Euníce Then, Lynn Aarts, Sanne Bos, Melissa van Tuil, Linda van de Nes, Florian Zwagemaker, Dennis Schmitz, Annelies Kroneman, Karim Hajji, Chantal Reusken, on behalf of the national COVID-19 response team
EPI_ISL_2478413	Edmonton Provincial Lab	Public Health Agency of Canada (PHAC) National Microbiology Laboratory	Buss, E, Croxen M, Deo A, Dieu P, Gill K, Ferrato C, Khan F, Koleva P, Li V, Lloyd C, Lynch T, Ma R, Murphy S, Pabbaraju K, Shokoples S, Tipples G, Thayer J, Whitehouse M, Wong A, Yu C, Zelyas N
EPI_ISL_2478415	Edmonton Provincial Lab	Public Health Agency of Canada (PHAC) National Microbiology Laboratory	Buss, E, Croxen M, Deo A, Dieu P, Gill K, Ferrato C, Khan F, Koleva P, Li V, Lloyd C, Lynch T, Ma R, Murphy S, Pabbaraju K, Shokoples S, Tipples G, Thayer J, Whitehouse M, Wong A, Yu C, Zelyas N
EPI_ISL_2479127	Edmonton Provincial Lab	Public Health Agency of Canada (PHAC) National Microbiology Laboratory	Buss, E, Croxen M, Deo A, Dieu P, Gill K, Ferrato C, Khan F, Koleva P, Li V, Lloyd C, Lynch T, Ma R, Murphy S, Pabbaraju K, Shokoples S, Tipples G, Thayer J, Whitehouse M, Wong A, Yu C, Zelyas N
EPI_ISL_2479941	National Influenza Center, National Institute of Hygiene and Epidemiology (NIHE)	National Influenza Center, National Institute of Hygiene and Epidemiology (NIHE)	Le Quynh Mai, Taichiro Takemura, Nguyen Le Khanh Hang, Hoang Vu Mai Phuong, Ung Thi Hong Trang, Le Thi Thanh, Nguyen Vu Son, Vuong Duc Cuong, Pham Thi Hien, Tran Thu Huong, Nguyen Phuong Anh, Nguyen Co Thach, Tran Thi Hien, Vũ Hiếu, Nguyen Thi Kieu Anh, Dang Duc Anh
EPI_ISL_2479943	National Influenza Center, National Institute of Hygiene and Epidemiology (NIHE)	National Influenza Center, National Institute of Hygiene and Epidemiology (NIHE)	Le Quynh Mai, Taichiro Takemura, Nguyen Le Khanh Hang, Hoang Vu Mai Phuong, Ung Thi Hong Trang, Le Thi Thanh, Nguyen Vu Son, Vuong Duc Cuong, Pham Thi Hien, Tran Thu Huong, Nguyen Phuong Anh, Nguyen Co Thach, Tran Thi Hien, Vũ Hiếu, Nguyen Thi Kieu Anh, Dang Duc Anh
EPI_ISL_2479953	National Public Health Laboartory	CSIR-Institute of Genomics and Integrative Biology	Runa Jha, Jyoti Acharya, Lokbandhu Chaudhary, Suni Dangol, Priya Jha
EPI_ISL_2479954	National Public Health Laboartory	CSIR-Institute of Genomics and Integrative Biology	Runa Jha, Jyoti Acharya, Lokbandhu Chaudhary, Suni Dangol, Priya Jha
EPI_ISL_2479956	National Public Health Laboartory	CSIR-Institute of Genomics and Integrative Biology	Runa Jha, Jyoti Acharya, Lokbandhu Chaudhary, Suni Dangol, Priya Jha
EPI_ISL_2479957	National Public Health Laboartory	CSIR-Institute of Genomics and Integrative Biology	Runa Jha, Jyoti Acharya, Lokbandhu Chaudhary, Suni Dangol, Priya Jha
EPI_ISL_2479966	National Public Health Laboartory	CSIR-Institute of Genomics and Integrative Biology	Runa Jha, Jyoti Acharya, Lokbandhu Chaudhary, Suni Dangol, Priya Jha
EPI_ISL_2479971	National Public Health Laboartory	CSIR-Institute of Genomics and Integrative Biology	Runa Jha, Jyoti Acharya, Lokbandhu Chaudhary, Suni Dangol, Priya Jha
EPI_ISL_2479975	National Public Health Laboartory	CSIR-Institute of Genomics and Integrative Biology	Runa Jha, Jyoti Acharya, Lokbandhu Chaudhary, Suni Dangol, Priya Jha
EPI_ISL_2479978	National Public Health Laboartory	CSIR-Institute of Genomics and Integrative Biology	Runa Jha, Jyoti Acharya, Lokbandhu Chaudhary, Suni Dangol, Priya Jha
EPI_ISL_2479980	National Public Health Laboartory	CSIR-Institute of Genomics and Integrative Biology	Runa Jha, Jyoti Acharya, Lokbandhu Chaudhary, Suni Dangol, Priya Jha
EPI_ISL_2479981	National Public Health Laboartory	CSIR-Institute of Genomics and Integrative Biology	Runa Jha, Jyoti Acharya, Lokbandhu Chaudhary, Suni Dangol, Priya Jha
EPI_ISL_2479983	National Public Health Laboartory	CSIR-Institute of Genomics and Integrative Biology	Runa Jha, Jyoti Acharya, Lokbandhu Chaudhary, Suni Dangol, Priya Jha
EPI_ISL_2479984	National Public Health Laboartory	CSIR-Institute of Genomics and Integrative Biology	Runa Jha, Jyoti Acharya, Lokbandhu Chaudhary, Suni Dangol, Priya Jha
EPI_ISL_2479985	National Public Health Laboartory	CSIR-Institute of Genomics and Integrative Biology	Runa Jha, Jyoti Acharya, Lokbandhu Chaudhary, Suni Dangol, Priya Jha
EPI_ISL_2480007	Fulgent Genetics	Centers for Disease Control and Prevention Division of Viral Diseases, Pathogen Discovery	Dakota Howard, Dhwani Batra, Peter W. Cook, Kara Moser, Adrian Paskey, Jason Caravas, Benjamin Rambo-Martin, Shatavia Morrison, Christopher Gulvick, Scott Sammons, Yvette Unoarumhi, Darlene Wagner, Matthew Schmerer, Harry Gao, Mickey Li, John Gao, Joseph Fierro, Benafsh Sapra, Becky Tsai, Yan Meng, Doreen Ng, James Xie, Clinton R. Paden, Duncan MacCannell
EPI_ISL_2481390	Centre for Dengue Research and AICBU, Department of Immunology and Molecular Medicine	Centre for Dengue Research and AICBU, Department of Immunology and Molecular Medicine	Chandima Jeewandara, Deshni Jayathilaka, Dinuka Ariyaratne, Deshan Madhusanka, Diyanath Ranasinghe, Laksiri Gomes, Gathsaurie Neelika Malavige
EPI_ISL_2481770	Laboratory Corporation of America	Centers for Disease Control and Prevention Division of Viral Diseases, Pathogen Discovery	Dakota Howard, Dhwani Batra, Peter W. Cook, Kara Moser, Adrian Paskey, Jason Caravas, Benjamin Rambo-Martin, Shatavia Morrison, Christopher Gulvick, Scott Sammons, Yvette Unoarumhi, Darlene Wagner, Matthew Schmerer, Minoo Agarwal, Eyad Almasri, Debbie Boles, Ayla Burns, Nuthawin Charoensri, Oren Cohen, Susan Countryman, Mary Ann Cristobal, Bobbi Croy, Suzanne Dale, Hrushikesh Deshmukh, Amanda Dou…
EPI_ISL_2482218	Laboratory Corporation of America	Centers for Disease Control and Prevention Division of Viral Diseases, Pathogen Discovery	Dakota Howard, Dhwani Batra, Peter W. Cook, Kara Moser, Adrian Paskey, Jason Caravas, Benjamin Rambo-Martin, Shatavia Morrison, Christopher Gulvick, Scott Sammons, Yvette Unoarumhi, Darlene Wagner, Matthew Schmerer, Minoo Agarwal, Eyad Almasri, Debbie Boles, Ayla Burns, Nuthawin Charoensri, Oren Cohen, Susan Countryman, Mary Ann Cristobal, Bobbi Croy, Suzanne Dale, Hrushikesh Deshmukh, Amanda Dou…
EPI_ISL_2482434	Microbiological Diagnostic Unit - Public Health Laboratory (MDU-PHL)	MDU-PHL	Seemann T., Sait, M.L., Sherry, N.L.
EPI_ISL_2482436	Microbiological Diagnostic Unit - Public Health Laboratory (MDU-PHL)	MDU-PHL	Seemann T., Sait, M.L., Sherry, N.L.
EPI_ISL_2482438	Microbiological Diagnostic Unit - Public Health Laboratory (MDU-PHL)	MDU-PHL	Seemann T., Sait, M.L., Sherry, N.L.
EPI_ISL_2482440	Microbiological Diagnostic Unit - Public Health Laboratory (MDU-PHL)	MDU-PHL	Seemann T., Sait, M.L., Sherry, N.L.
EPI_ISL_2482443	Microbiological Diagnostic Unit - Public Health Laboratory (MDU-PHL)	MDU-PHL	Seemann T., Sait, M.L., Sherry, N.L.
EPI_ISL_2482448	Microbiological Diagnostic Unit - Public Health Laboratory (MDU-PHL)	MDU-PHL	Seemann T., Sait, M.L., Sherry, N.L.
EPI_ISL_2482679	MIRIALIS CLUSES BECHET	CNR Virus des Infections Respiratoires - France SUD	Antonin Bal, Gregory Destras, Gwendolyne Burfin, Hadrien Regue, Quentin Semanas, Martine Valette, Bruno Lina, Laurence Josset
EPI_ISL_2483494	Dutch COVID-19 response team	Erasmus Medical Center	Bas Oude Munnink, Reina Sikkema, David Nieuwenhuijse, Irina Chestakova, Anne van der Linden, Marjan Boter, Emmanuelle Munger, Corine GeurtsvanKessel, Annemiek van der Eijk, Richard Molenkamp, Marion Koopmans, on behalf of the Dutch national COVID-19 respo
EPI_ISL_2483903	SYNLAB	GIGA Medical Genomics	Keith Durkin, Maria Artesi, Sébastien Bontems, Raphaël Boreux, Bouchra Boujemla, Nathalie Renotte, Cécile Meex, Pierrette Melin, Marie-Pierre Hayette, Vincent Bours
EPI_ISL_2484621	NL-Dr. Leonard A. Miller Centre for Health Services	National Microbiology Laboratory (NML)	Anna Majer, Shari Tyson, Grace Seo, Philip Mabon, Elsie Grudeski, Rhiannon Huzarewich, Russell Mandes, Anneliese Landgraff, Jennifer Tanner, Natalie Knox, Morag Graham, Gary Van Domselaar, Robert Needle, Yang Yu, Adel Malek, Laura Gilbert, George Zahariadis, Nathalie Bastien, Yan Li, Timothy Booth, Darian Hole, Madison Chapel, Kirsten Biggar, Kerri Smith, CanCOGeN's metadata curation team, Public…
EPI_ISL_2484635	NL-Dr. Leonard A. Miller Centre for Health Services	National Microbiology Laboratory (NML)	Anna Majer, Shari Tyson, Grace Seo, Philip Mabon, Elsie Grudeski, Rhiannon Huzarewich, Russell Mandes, Anneliese Landgraff, Jennifer Tanner, Natalie Knox, Morag Graham, Gary Van Domselaar, Robert Needle, Yang Yu, Adel Malek, Laura Gilbert, George Zahariadis, Nathalie Bastien, Yan Li, Timothy Booth, Darian Hole, Madison Chapel, Kirsten Biggar, Kerri Smith, CanCOGeN's metadata curation team, Public…
EPI_ISL_2484643	NL-Dr. Leonard A. Miller Centre for Health Services	National Microbiology Laboratory (NML)	Anna Majer, Shari Tyson, Grace Seo, Philip Mabon, Elsie Grudeski, Rhiannon Huzarewich, Russell Mandes, Anneliese Landgraff, Jennifer Tanner, Natalie Knox, Morag Graham, Gary Van Domselaar, Robert Needle, Yang Yu, Adel Malek, Laura Gilbert, George Zahariadis, Nathalie Bastien, Yan Li, Timothy Booth, Darian Hole, Madison Chapel, Kirsten Biggar, Kerri Smith, CanCOGeN's metadata curation team, Public…
EPI_ISL_2484644	NL-Dr. Leonard A. Miller Centre for Health Services	National Microbiology Laboratory (NML)	Anna Majer, Shari Tyson, Grace Seo, Philip Mabon, Elsie Grudeski, Rhiannon Huzarewich, Russell Mandes, Anneliese Landgraff, Jennifer Tanner, Natalie Knox, Morag Graham, Gary Van Domselaar, Robert Needle, Yang Yu, Adel Malek, Laura Gilbert, George Zahariadis, Nathalie Bastien, Yan Li, Timothy Booth, Darian Hole, Madison Chapel, Kirsten Biggar, Kerri Smith, CanCOGeN's metadata curation team, Public…
EPI_ISL_2484752	Arkansas Children's Hospital	Center for Global Health, University of New Mexico Health Sciences Center	Daryl Domman, Kurt Schwalm, Valerie Morley, Amanda Novack, Dirk Haselow, Joshua L. Kennedy, Darrell Dinwiddie
EPI_ISL_2484897	Amdavad Municipal Corporation, Ahmedabad	Gujarat Biotechnology Research Centre	Sonal Sharma ,Nitin Savaliya,Dinesh Kumar,Ramesh Pandit,Dalip Singh Rathore,Twinkle Soni,Hiren Mandalia,Manish Kumar,Chaitanya Joshi,Madhvi Joshi
EPI_ISL_2484977	Austrian Agency for Health and Food Safety (AGES)	Bergthaler laboratory, CeMM Research Center for Molecular Medicine of the Austrian Academy of Sciences	Lukas Endler, Anna Schedl, Fabian Amman, Petr Triska, Thomas Penz, Benedikt Agerer, Maelle Le Moing, Michael Schuster, Bekir Erguner, Jan Laine, Martin Senekowitsch, Christoph Bock, Andreas Bergthaler
EPI_ISL_2485157	Austrian Agency for Health and Food Safety (AGES)	Bergthaler laboratory, CeMM Research Center for Molecular Medicine of the Austrian Academy of Sciences	Lukas Endler, Anna Schedl, Fabian Amman, Petr Triska, Thomas Penz, Benedikt Agerer, Maelle Le Moing, Michael Schuster, Bekir Erguner, Jan Laine, Martin Senekowitsch, Christoph Bock, Andreas Bergthaler
EPI_ISL_2487131	Lighthouse Lab in Alderley Park	Wellcome Sanger Institute for the COVID-19 Genomics UK (COG-UK) Consortium	Jacquelyn Wynn, Mairead Hyland, The Lighthouse Lab in Alderley Park and Alex Alderton, Roberto Amato, Jeffrey Barrett, Sonia Goncalves, Ewan Harrison, David K. Jackson, Ian Johnston, Dominic Kwiatkowski, Cordelia Langford, John Sillitoe on behalf of the Wellcome Sanger Institute COVID-19 Surveillance Team
EPI_ISL_2491418	Furst Medical Laboratory	Norwegian Institute of Public Health, Department of Virology	Kathrine Stene-Johansen, Kamilla Heddeland Instefjord, Hilde Elshaug, Garcia Llorente Ignacio, Jon Bråte, Engebretsen Serina Beate,Pedersen Benedikte Nevjen, Line Victoria Moen, Debech Nadia, Atiya R Ali,Marie Paulsen Madsen, Rasmus Riis Kopperud, Hilde Vollan, Karoline Bragstad, Olav Hungnes
EPI_ISL_2491568	Furst Medical Laboratory	Norwegian Institute of Public Health, Department of Virology	Kathrine Stene-Johansen, Kamilla Heddeland Instefjord, Hilde Elshaug, Garcia Llorente Ignacio, Jon Bråte, Engebretsen Serina Beate,Pedersen Benedikte Nevjen, Line Victoria Moen, Debech Nadia, Atiya R Ali,Marie Paulsen Madsen, Rasmus Riis Kopperud, Hilde Vollan, Karoline Bragstad, Olav Hungnes
EPI_ISL_2492325	Institute of Microbiology and Immunology, Faculty of Medicine, University of Ljubljana	Institute of Microbiology and Immunology, Faculty of Medicine, University of Ljubljana	Alen Suljič, Samo Zakotnik, Tomaž Mark Zorec, Matic Brvar, Doroteja Vlaj, Andraž Celar, Dominika Šturm, Patricija Pozvek, Špela Pleh, Miša Korva, Mario Poljak, Tatjana Avšič – Županc
EPI_ISL_2492326	Institute of Microbiology and Immunology, Faculty of Medicine, University of Ljubljana	Institute of Microbiology and Immunology, Faculty of Medicine, University of Ljubljana	Alen Suljič, Samo Zakotnik, Tomaž Mark Zorec, Matic Brvar, Doroteja Vlaj, Andraž Celar, Dominika Šturm, Patricija Pozvek, Špela Pleh, Miša Korva, Mario Poljak, Tatjana Avšič – Županc
EPI_ISL_2492558	Instituto Nacional de Investigação em Saúde	CERI, Centre for Epidemic Response and Innvoation, Stellenbosch University and KRISP, KZN Research Innovation and Sequencing Platform, UKZN.	Morais J, Neto Z, Afonso P, Miranda J, David K, Inglês L, Pereira A, Paulo A Carralero RR Paixão JP, Freitas RH, Mufinda M, Lutucuta S, Giandhari J, Pillay S, Naidoo Y, Emmanuel SJ, Tegally H, Wilkinson E, de Oliveira T
EPI_ISL_2492630	Instituto Nacional de Investigação em Saúde	CERI, Centre for Epidemic Response and Innvoation, Stellenbosch University and KRISP, KZN Research Innovation and Sequencing Platform, UKZN.	Morais J, Neto Z, Afonso P, Miranda J, David K, Inglês L, Pereira A, Paulo A Carralero RR Paixão JP, Freitas RH, Mufinda M, Lutucuta S, Giandhari J, Pillay S, Naidoo Y, Emmanuel SJ, Tegally H, Wilkinson E, de Oliveira T
EPI_ISL_2492653	Instituto Nacional de Investigação em Saúde	CERI, Centre for Epidemic Response and Innvoation, Stellenbosch University and KRISP, KZN Research Innovation and Sequencing Platform, UKZN.	Morais J, Neto Z, Afonso P, Miranda J, David K, Inglês L, Pereira A, Paulo A Carralero RR Paixão JP, Freitas RH, Mufinda M, Lutucuta S, Giandhari J, Pillay S, Naidoo Y, Emmanuel SJ, Tegally H, Wilkinson E, de Oliveira T
EPI_ISL_2492663	Instituto Nacional de Investigação em Saúde	CERI, Centre for Epidemic Response and Innvoation, Stellenbosch University and KRISP, KZN Research Innovation and Sequencing Platform, UKZN.	Morais J, Neto Z, Afonso P, Miranda J, David K, Inglês L, Pereira A, Paulo A Carralero RR Paixão JP, Freitas RH, Mufinda M, Lutucuta S, Giandhari J, Pillay S, Naidoo Y, Emmanuel SJ, Tegally H, Wilkinson E, de Oliveira T
EPI_ISL_2493030	National HIV Reference Laboratory, Ministry of Health, Public Health Institute of Malawi	CERI, Centre for Epidemic Response and Innvoation, Stellenbosch University and KRISP, KZN Research Innovation and Sequencing Platform, UKZN.	Mvula B, Chilima B, Chiwaula M, Mwangomba W, Panja L, Kasambara W, Auld A, Kim L, Kampira E, Kaba M, Wadonda N, Maida A, Giandhari J, Pillay S, Naidoo Y, Lessells R, Emmanuel SJ, Tegally H, Wilkinson E, de Oliveira T
EPI_ISL_2493031	National HIV Reference Laboratory, Ministry of Health, Public Health Institute of Malawi	CERI, Centre for Epidemic Response and Innvoation, Stellenbosch University and KRISP, KZN Research Innovation and Sequencing Platform, UKZN.	Mvula B, Chilima B, Chiwaula M, Mwangomba W, Panja L, Kasambara W, Auld A, Kim L, Kampira E, Kaba M, Wadonda N, Maida A, Giandhari J, Pillay S, Naidoo Y, Lessells R, Emmanuel SJ, Tegally H, Wilkinson E, de Oliveira T
EPI_ISL_2493033	National HIV Reference Laboratory, Ministry of Health, Public Health Institute of Malawi	CERI, Centre for Epidemic Response and Innvoation, Stellenbosch University and KRISP, KZN Research Innovation and Sequencing Platform, UKZN.	Mvula B, Chilima B, Chiwaula M, Mwangomba W, Panja L, Kasambara W, Auld A, Kim L, Kampira E, Kaba M, Wadonda N, Maida A, Giandhari J, Pillay S, Naidoo Y, Lessells R, Emmanuel SJ, Tegally H, Wilkinson E, de Oliveira T
EPI_ISL_2493071	Instituto Nacional de Investigação em Saúde	CERI, Centre for Epidemic Response and Innvoation, Stellenbosch University and KRISP, KZN Research Innovation and Sequencing Platform, UKZN.	Morais J, Neto Z, Afonso P, Miranda J, David K, Inglês L, Pereira A, Paulo A Carralero RR Paixão JP, Freitas RH, Mufinda M, Lutucuta S, Giandhari J, Pillay S, Naidoo Y, Emmanuel SJ, Tegally H, Wilkinson E, de Oliveira T
EPI_ISL_2493075	Instituto Nacional de Investigação em Saúde	CERI, Centre for Epidemic Response and Innvoation, Stellenbosch University and KRISP, KZN Research Innovation and Sequencing Platform, UKZN.	Morais J, Neto Z, Afonso P, Miranda J, David K, Inglês L, Pereira A, Paulo A Carralero RR Paixão JP, Freitas RH, Mufinda M, Lutucuta S, Giandhari J, Pillay S, Naidoo Y, Emmanuel SJ, Tegally H, Wilkinson E, de Oliveira T
EPI_ISL_2493082	Instituto Nacional de Investigação em Saúde	CERI, Centre for Epidemic Response and Innvoation, Stellenbosch University and KRISP, KZN Research Innovation and Sequencing Platform, UKZN.	Morais J, Neto Z, Afonso P, Miranda J, David K, Inglês L, Pereira A, Paulo A Carralero RR Paixão JP, Freitas RH, Mufinda M, Lutucuta S, Giandhari J, Pillay S, Naidoo Y, Emmanuel SJ, Tegally H, Wilkinson E, de Oliveira T
EPI_ISL_2493084	Instituto Nacional de Investigação em Saúde	CERI, Centre for Epidemic Response and Innvoation, Stellenbosch University and KRISP, KZN Research Innovation and Sequencing Platform, UKZN.	Morais J, Neto Z, Afonso P, Miranda J, David K, Inglês L, Pereira A, Paulo A Carralero RR Paixão JP, Freitas RH, Mufinda M, Lutucuta S, Giandhari J, Pillay S, Naidoo Y, Emmanuel SJ, Tegally H, Wilkinson E, de Oliveira T
EPI_ISL_2493087	Instituto Nacional de Investigação em Saúde	CERI, Centre for Epidemic Response and Innvoation, Stellenbosch University and KRISP, KZN Research Innovation and Sequencing Platform, UKZN.	Morais J, Neto Z, Afonso P, Miranda J, David K, Inglês L, Pereira A, Paulo A Carralero RR Paixão JP, Freitas RH, Mufinda M, Lutucuta S, Giandhari J, Pillay S, Naidoo Y, Emmanuel SJ, Tegally H, Wilkinson E, de Oliveira T
EPI_ISL_2493132	Hospital Universitari Vall d'Hebron - Vall d'Hebron Institut de Recerca	Hospital Universitari Vall d'Hebron - Vall d'Hebron Institut de Recerca	Cristina Andrés, Maria Piñana, Alejandra González-Sánchez, Damir Garcia-Cehic, Ariadna Rando, Juliana Esperalba, Maria Gema Codina, Carla Castillo, Maria Carmen Martin, Tomàs Pumarola, Josep Quer, Andrés Antón
EPI_ISL_2494872	Instituto Nacional de Investigação em Saúde	KRISP, KZN Research Innovation and Sequencing Platform	Morais J, Neto Z, Afonso P, Miranda J, David K, Inglês L, Pereira A, Paulo A Carralero RR Paixão JP, Freitas RH, Mufinda M, Lutucuta S, Giandhari J, Pillay S, Naidoo Y, Emmanuel SJ, Tegally H, Wilkinson E, de Oliveira T
EPI_ISL_2494924	National HIV Reference Laboratory, Ministry of Health, Public Health Institute of Malawi	KRISP, KZN Research Innovation and Sequencing Platform	Mvula B, Chilima B, Chiwaula M, Mwangomba W, Panja L, Kasambara W, Auld A, Kim L, Kampira E, Kaba M, Wadonda N, Maida A, Giandhari J, Pillay S, Naidoo Y, Lessells R, Emmanuel SJ, Tegally H, Wilkinson E, de Oliveira T
EPI_ISL_2494972	National HIV Reference Laboratory, Ministry of Health, Public Health Institute of Malawi	KRISP, KZN Research Innovation and Sequencing Platform	Mvula B, Chilima B, Chiwaula M, Mwangomba W, Panja L, Kasambara W, Auld A, Kim L, Kampira E, Kaba M, Wadonda N, Maida A, Giandhari J, Pillay S, Naidoo Y, Lessells R, Emmanuel SJ, Tegally H, Wilkinson E, de Oliveira T
EPI_ISL_2495041	National HIV Reference Laboratory, Ministry of Health, Public Health Institute of Malawi	KRISP, KZN Research Innovation and Sequencing Platform	Mvula B, Chilima B, Chiwaula M, Mwangomba W, Panja L, Kasambara W, Auld A, Kim L, Kampira E, Kaba M, Wadonda N, Maida A, Giandhari J, Pillay S, Naidoo Y, Lessells R, Emmanuel SJ, Tegally H, Wilkinson E, de Oliveira T
EPI_ISL_2495623	MB-Cadham Provincial laboratory	National Microbiology Laboratory (NML)	Anna Majer, Shari Tyson, Grace Seo, Philip Mabon, Elsie Grudeski, Rhiannon Huzarewich, Russell Mandes, Anneliese Landgraff, Jennifer Tanner, Natalie Knox, Morag Graham, Gary Van Domselaar, Paul Van Caeseele, Jared Bullard, David Alexander, Kerry Dust, Nathalie Bastien, Yan Li, Timothy Booth, Darian Hole, Madison Chapel, Kirsten Biggar, CanCOGeN's metadata curation team, Public Health Agency of Ca…
EPI_ISL_2495630	MB-Cadham Provincial laboratory	National Microbiology Laboratory (NML)	Anna Majer, Shari Tyson, Grace Seo, Philip Mabon, Elsie Grudeski, Rhiannon Huzarewich, Russell Mandes, Anneliese Landgraff, Jennifer Tanner, Natalie Knox, Morag Graham, Gary Van Domselaar, Paul Van Caeseele, Jared Bullard, David Alexander, Kerry Dust, Nathalie Bastien, Yan Li, Timothy Booth, Darian Hole, Madison Chapel, Kirsten Biggar, CanCOGeN's metadata curation team, Public Health Agency of Ca…
EPI_ISL_2495642	MB-Cadham Provincial laboratory	National Microbiology Laboratory (NML)	Anna Majer, Shari Tyson, Grace Seo, Philip Mabon, Elsie Grudeski, Rhiannon Huzarewich, Russell Mandes, Anneliese Landgraff, Jennifer Tanner, Natalie Knox, Morag Graham, Gary Van Domselaar, Paul Van Caeseele, Jared Bullard, David Alexander, Kerry Dust, Nathalie Bastien, Yan Li, Timothy Booth, Darian Hole, Madison Chapel, Kirsten Biggar, CanCOGeN's metadata curation team, Public Health Agency of Ca…
EPI_ISL_2495665	MB-Cadham Provincial laboratory	National Microbiology Laboratory (NML)	Anna Majer, Shari Tyson, Grace Seo, Philip Mabon, Elsie Grudeski, Rhiannon Huzarewich, Russell Mandes, Anneliese Landgraff, Jennifer Tanner, Natalie Knox, Morag Graham, Gary Van Domselaar, Paul Van Caeseele, Jared Bullard, David Alexander, Kerry Dust, Nathalie Bastien, Yan Li, Timothy Booth, Darian Hole, Madison Chapel, Kirsten Biggar, CanCOGeN's metadata curation team, Public Health Agency of Ca…
EPI_ISL_2497548	CA DPH Viral and Rickettsial Disease Laboratory	Chan-Zuckerberg Biohub	CZB Cliahub Consortium
EPI_ISL_2497921	Wichita State University - Molecular Diagnostics Lab	Kansas Health and Environmental Lab	Mike Grose, Katherine Wiggins, Jonathan Barnell, Ben Olsen, and Phil Adam
EPI_ISL_2501060	Virology Unit, Institut Pasteur du Cambodge	Virology Unit, Institut Pasteur du Cambodge	Cecile Troupin, Leakhena Pum, Jurre Y Siegers, Ly Sovann, Kraing Sidonn, Yi Sengdoeurn, Chin Savuth, Chau Darapheak, Veasna Duong, Erik A Karlsson
EPI_ISL_2501311	Microbiology Department. Complexo Hospitalario Universitario de Vigo	Microbiology Department. Complexo Hospitalario Universitario de Vigo	Alfaya N, Alonso I, Alvarez M, Cabrera JJ, Carballo R, Cores O, Cortizo S, del-Campo V, Martinez L, Mediero G, Perez S, Potel C, Regueiro B, Rey S, Vasallo FJ
EPI_ISL_2502627	RSUD dr. LOEKMONO HADI	Genetics Working Group (Pokja Genetik) Faculty of Medicine, Public Health and Nursing Universitas Gadjah Mada (FK-KMK UGM); Disease Investigation Center Wates Ministry of Agriculture Indonesia; Department of Microbiology FK-KMK UGM; Laboratorium Diagnostik Yayasan Tahija World Mosquito Program (WMP) Yogyakarta Center for Tropical Medicine FK-KMK UGM; Integrated Research Center FK-KMK UGM; Departm…	Gunadi, Hendra Wibawa, Marcellus, Mohamad S. Hakim, Edwin W. Daniwijaya, Ludhang P. Rizki, Endah Supriyati, Eggi Arguni, Titik Nuryastuti, Tri Wibawa, Dwi AA Nugrahaningsih, Afiahayati, Siswanto,Kristy Iskandar,Nungki Anggorowati, Pramesti G Dewi, Dwi Indaryati,Indarto Sulistiyono, Cita S Amalia, Alvina A Setiawan
EPI_ISL_2503106	UW Virology Lab	UW Virology Lab	Pavitra Roychoudhury, Hong Xie, Lasata Shrestha, Shah Mohamed Bakhash, Tien V. Nguyen, Noah R. Baker, Sean Ellis, Meei-Li Huang, Keith R Jerome, Alexander Greninger
EPI_ISL_2503545	INSACOG-WB	National Institute of Biomedical Genomics – INSACOG	Arindam Maitra, Bhaswati Bandyopadhyay, Nidhan Kumar Biswas, Tamal Ghosh, Sreedhar Chinnaswamy, Ajay Chakraborti, Saumitra Das
EPI_ISL_2503650	INSACOG-WB	National Institute of Biomedical Genomics – INSACOG	Arindam Maitra, Bhaswati Bandyopadhyay, Nidhan Kumar Biswas, Tamal Ghosh, Sreedhar Chinnaswamy, Ajay Chakraborti, Saumitra Das
EPI_ISL_2503914	Diagnostyka Sp. z o.o.	1. Academic Center for Pathomorphological and Genetic-Molecular Diagnostics ltd, Bialystok, Poland 2. National Institute of Public Health - National Institute of Hygiene, Warsaw, Poland	Radosław Charkiewicz, Jacek Nikliński, Przemysław Biecek. Joanna Reszeć, Piotr Majewski, Anetta Sulewska, Piotr Karabowicz, Joanna Kiśluk, Janusz Dzięcioł, Konrad Raczkowski, Katarzyna Zacharczuk, Magdalena Nowakowska, Małgorzata Sadkowska-Todys, Tomasz Wołkowicz
EPI_ISL_2503955	Diagnostyka	1. Academic Center for Pathomorphological and Genetic-Molecular Diagnostics ltd, Bialystok, Poland 2. National Institute of Public Health - National Institute of Hygiene, Warsaw, Poland	Radosław Charkiewicz, Jacek Nikliński, Przemysław Biecek. Joanna Reszeć, Piotr Majewski, Anetta Sulewska, Piotr Karabowicz, Joanna Kiśluk, Janusz Dzięcioł, Konrad Raczkowski, Katarzyna Zacharczuk, Magdalena Nowakowska, Małgorzata Sadkowska-Todys, Tomasz Wołkowicz
EPI_ISL_2506747	Fimlab Laboratoriot Oy Tampere	Expert Microbiology, National Institute for Health and Welfare	Soile Blomqvist, Jani Halkilahti, Kirsi Liitsola, Haider al-Hello, Päivi Laurila, Erika Lindh, Teemu Smura, Ravi Kant, Phuoc Truong, Olli Vapalahti, Sari Hannula, Pekka Ellonen, Niina Ikonen, Carita Savolainen-Kopra
EPI_ISL_2507028	TYKS, Kliininen mikrobiologia	Expert Microbiology, National Institute for Health and Welfare	Soile Blomqvist, Jani Halkilahti, Kirsi Liitsola, Haider al-Hello, Päivi Laurila, Erika Lindh, Teemu Smura, Ravi Kant, Phuoc Truong, Olli Vapalahti, Sari Hannula, Pekka Ellonen, Niina Ikonen, Carita Savolainen-Kopra
EPI_ISL_2508228	Vita Laboratoriot Oy	Expert Microbiology, National Institute for Health and Welfare	Soile Blomqvist, Jani Halkilahti, Kirsi Liitsola, Haider al-Hello, Päivi Laurila, Erika Lindh, Teemu Smura, Ravi Kant, Phuoc Truong, Olli Vapalahti, Sari Hannula, Pekka Ellonen, Niina Ikonen, Carita Savolainen-Kopra
EPI_ISL_2508631	National Public Health Laboratory, National Centre for Infectious Diseases	National Public Health Laboratory, National Centre for Infectious Diseases	Tze Minn Mak, Zhenyang Zhou, Royce Ang, Lin Cui, Raymond Tzer Pin Lin
EPI_ISL_2508640	National Public Health Laboratory, National Centre for Infectious Diseases	National Public Health Laboratory, National Centre for Infectious Diseases	Tze Minn Mak, Zhenyang Zhou, Royce Ang, Lin Cui, Raymond Tzer Pin Lin
EPI_ISL_2508712	National Public Health Laboratory, National Centre for Infectious Diseases	National Public Health Laboratory, National Centre for Infectious Diseases	Tze Minn Mak, Zhenyang Zhou, Royce Ang, Lin Cui, Raymond Tzer Pin Lin
EPI_ISL_2508771	National Public Health Laboratory, National Centre for Infectious Diseases	National Public Health Laboratory, National Centre for Infectious Diseases	Tze Minn Mak, Zhenyang Zhou, Royce Ang, Lin Cui, Raymond Tzer Pin Lin
EPI_ISL_2508926	National Public Health Laboratory, National Centre for Infectious Diseases	National Public Health Laboratory, National Centre for Infectious Diseases	Tze Minn Mak, Zhenyang Zhou, Royce Ang, Lin Cui, Raymond Tzer Pin Lin
EPI_ISL_2508963	National Public Health Laboratory, National Centre for Infectious Diseases	National Public Health Laboratory, National Centre for Infectious Diseases	Tze Minn Mak, Zhenyang Zhou, Royce Ang, Lin Cui, Raymond Tzer Pin Lin
EPI_ISL_2508986	National Public Health Laboratory, National Centre for Infectious Diseases	National Public Health Laboratory, National Centre for Infectious Diseases	Tze Minn Mak, Zhenyang Zhou, Royce Ang, Lin Cui, Raymond Tzer Pin Lin
EPI_ISL_2509066	National Public Health Laboratory, National Centre for Infectious Diseases	National Public Health Laboratory, National Centre for Infectious Diseases	Tze Minn Mak, Zhenyang Zhou, Royce Ang, Lin Cui, Raymond Tzer Pin Lin
EPI_ISL_2509089	National Public Health Laboratory, National Centre for Infectious Diseases	National Public Health Laboratory, National Centre for Infectious Diseases	Tze Minn Mak, Zhenyang Zhou, Royce Ang, Lin Cui, Raymond Tzer Pin Lin
EPI_ISL_2510687	Surabaya Health Office	Institute of Tropical Disease, Universitas Airlangga	Jezzy R Dewantari, Rima R Prasetya, Krisnoadi Rahardjo, Aldise M Nastri, Febria Rachmanita, Gatot Soegiarto, Laksmi Wulandari, Resti Yudhawati, Yasuko Mori, Soetjipto, Kazufumi Shimizu, Maria I Lusida
EPI_ISL_2514046	Lighthouse Lab in Alderley Park	Wellcome Sanger Institute for the COVID-19 Genomics UK (COG-UK) Consortium	Jacquelyn Wynn, Mairead Hyland, The Lighthouse Lab in Alderley Park and Alex Alderton, Roberto Amato, Jeffrey Barrett, Sonia Goncalves, Ewan Harrison, David K. Jackson, Ian Johnston, Dominic Kwiatkowski, Cordelia Langford, John Sillitoe on behalf of the Wellcome Sanger Institute COVID-19 Surveillance Team
EPI_ISL_2517147	Azienda Sanitaria dell'Alto Adige Laboratorio Aziendale di Microbiologia e Virologia	Istituto di Genomica Applicata	Elisabetta Pagani, Irene Bianconi, Elisabetta Giacobazzi, Elisa Masi, Stefanie Wieser, Irena Jurman, Vera Vendramin, Gabriele Magris, Eleonora Paparelli, Davide Scaglione, Michele Morgante
EPI_ISL_2519053	Quadram Institute Bioscience	COVID-19 Genomics UK (COG-UK) Consortium	Dave J. Baker, Gemma L. Kay, Alp Aydin, Thanh Le-Viet, Steven Rudder, Ana P. Tedim, Anastasia Kolyva, Maria Diaz, Leonardo de Oliveira Martins, Nabil-Fareed Alikhan, Lizzie Meadows, Rachael Stanley, Ngozi Elumogo, Muhammed Yasir, Nicholas M. Thomson, Alexander J Trotter, Rachel Gilroy, Samuel Bloomfield, Claire Stuart, Andrew Bell, Reenesh Prakash, Samir Dervisevic, Alison E. Mather, John Wain, M…
EPI_ISL_2521701	Libramont	Plateforme de testing Namuroise	Lesly Nyinkeu Kemamen; Demars Aurore ; Maschietto Céline, Nobis Chloé ; Otto Gaetan ; Denis Olivier ; Degosserie Jonathan ; Mullier François
EPI_ISL_2521924	Dr S raju, Director of public heath and preventive medicine	inStem NCBS - INSACOG	Uma Ramakrishnan Dasaradhi Palakodeti Aswin SaiNarain
EPI_ISL_2523409	WHO National Influenza Centre Russian Federation	WHO National Influenza Centre Russian Federation	Andrey Komissarov, Artem Fadeev, Kseniya Komissarova, Oula Mansour, Kirill Varchenko, Mikhail Bakaev, Tamila Musaeva, Maria Timofeeva, Veronika Eder, Maria Pisareva, Nikita Yolshin, Daria Danilenko, Ksenia Safina, Elena Nabieva, Georgii Bazykin, Dmitry Lioznov
EPI_ISL_2523444	WHO National Influenza Centre Russian Federation	WHO National Influenza Centre Russian Federation	Andrey Komissarov, Artem Fadeev, Kseniya Komissarova, Oula Mansour, Kirill Varchenko, Mikhail Bakaev, Tamila Musaeva, Maria Timofeeva, Veronika Eder, Maria Pisareva, Nikita Yolshin, Daria Danilenko, Ksenia Safina, Elena Nabieva, Georgii Bazykin, Dmitry Lioznov
EPI_ISL_2523518	WHO National Influenza Centre Russian Federation	WHO National Influenza Centre Russian Federation	Andrey Komissarov, Artem Fadeev, Kseniya Komissarova, Oula Mansour, Kirill Varchenko, Mikhail Bakaev, Tamila Musaeva, Maria Timofeeva, Veronika Eder, Maria Pisareva, Nikita Yolshin, Daria Danilenko, Ksenia Safina, Elena Nabieva, Georgii Bazykin, Dmitry Lioznov
EPI_ISL_2523571	WHO National Influenza Centre Russian Federation	WHO National Influenza Centre Russian Federation	Andrey Komissarov, Artem Fadeev, Kseniya Komissarova, Oula Mansour, Kirill Varchenko, Mikhail Bakaev, Tamila Musaeva, Maria Timofeeva, Veronika Eder, Maria Pisareva, Nikita Yolshin, Daria Danilenko, Ksenia Safina, Elena Nabieva, Georgii Bazykin, Dmitry Lioznov
EPI_ISL_2523690	WHO National Influenza Centre Russian Federation	WHO National Influenza Centre Russian Federation	Andrey Komissarov, Artem Fadeev, Kseniya Komissarova, Oula Mansour, Kirill Varchenko, Mikhail Bakaev, Tamila Musaeva, Maria Timofeeva, Veronika Eder, Maria Pisareva, Nikita Yolshin, Daria Danilenko, Ksenia Safina, Elena Nabieva, Georgii Bazykin, Dmitry Lioznov
EPI_ISL_2526823	BCCDC Public Health Laboratory	BCCDC Public Health Laboratory	Prystajecky Natalie, Linda Hoang, Dan Fornika, John Tyson, Shannon Russell, Kim Macdonald, Kimia Kamelian, Ana Pacagnella, Corrinne Ng, Loretta Janz, Robert Azana, Mel Krajden
EPI_ISL_2526988	BCCDC Public Health Laboratory	BCCDC Public Health Laboratory	Prystajecky Natalie, Linda Hoang, Dan Fornika, John Tyson, Shannon Russell, Kim Macdonald, Kimia Kamelian, Ana Pacagnella, Corrinne Ng, Loretta Janz, Robert Azana, Mel Krajden
EPI_ISL_2529315	BCCDC Public Health Laboratory	BCCDC Public Health Laboratory	Prystajecky Natalie, Linda Hoang, Dan Fornika, John Tyson, Shannon Russell, Kim Macdonald, Kimia Kamelian, Ana Pacagnella, Corrinne Ng, Loretta Janz, Robert Azana, Mel Krajden
EPI_ISL_2529366	BCCDC Public Health Laboratory	BCCDC Public Health Laboratory	Prystajecky Natalie, Linda Hoang, Dan Fornika, John Tyson, Shannon Russell, Kim Macdonald, Kimia Kamelian, Ana Pacagnella, Corrinne Ng, Loretta Janz, Robert Azana, Mel Krajden
EPI_ISL_2529543	BCCDC Public Health Laboratory	BCCDC Public Health Laboratory	Prystajecky Natalie, Linda Hoang, Dan Fornika, John Tyson, Shannon Russell, Kim Macdonald, Kimia Kamelian, Ana Pacagnella, Corrinne Ng, Loretta Janz, Robert Azana, Mel Krajden
EPI_ISL_2529604	BCCDC Public Health Laboratory	BCCDC Public Health Laboratory	Prystajecky Natalie, Linda Hoang, Dan Fornika, John Tyson, Shannon Russell, Kim Macdonald, Kimia Kamelian, Ana Pacagnella, Corrinne Ng, Loretta Janz, Robert Azana, Mel Krajden
EPI_ISL_2530865	BCCDC Public Health Laboratory	BCCDC Public Health Laboratory	Prystajecky Natalie, Linda Hoang, Dan Fornika, John Tyson, Shannon Russell, Kim Macdonald, Kimia Kamelian, Ana Pacagnella, Corrinne Ng, Loretta Janz, Robert Azana, Mel Krajden
EPI_ISL_2530870	BCCDC Public Health Laboratory	BCCDC Public Health Laboratory	Prystajecky Natalie, Linda Hoang, Dan Fornika, John Tyson, Shannon Russell, Kim Macdonald, Kimia Kamelian, Ana Pacagnella, Corrinne Ng, Loretta Janz, Robert Azana, Mel Krajden
EPI_ISL_2530874	BCCDC Public Health Laboratory	BCCDC Public Health Laboratory	Prystajecky Natalie, Linda Hoang, Dan Fornika, John Tyson, Shannon Russell, Kim Macdonald, Kimia Kamelian, Ana Pacagnella, Corrinne Ng, Loretta Janz, Robert Azana, Mel Krajden
EPI_ISL_2530878	BCCDC Public Health Laboratory	BCCDC Public Health Laboratory	Prystajecky Natalie, Linda Hoang, Dan Fornika, John Tyson, Shannon Russell, Kim Macdonald, Kimia Kamelian, Ana Pacagnella, Corrinne Ng, Loretta Janz, Robert Azana, Mel Krajden
EPI_ISL_2530896	BCCDC Public Health Laboratory	BCCDC Public Health Laboratory	Prystajecky Natalie, Linda Hoang, Dan Fornika, John Tyson, Shannon Russell, Kim Macdonald, Kimia Kamelian, Ana Pacagnella, Corrinne Ng, Loretta Janz, Robert Azana, Mel Krajden
EPI_ISL_2530973	BCCDC Public Health Laboratory	BCCDC Public Health Laboratory	Prystajecky Natalie, Linda Hoang, Dan Fornika, John Tyson, Shannon Russell, Kim Macdonald, Kimia Kamelian, Ana Pacagnella, Corrinne Ng, Loretta Janz, Robert Azana, Mel Krajden
EPI_ISL_2530987	BCCDC Public Health Laboratory	BCCDC Public Health Laboratory	Prystajecky Natalie, Linda Hoang, Dan Fornika, John Tyson, Shannon Russell, Kim Macdonald, Kimia Kamelian, Ana Pacagnella, Corrinne Ng, Loretta Janz, Robert Azana, Mel Krajden
EPI_ISL_2530996	BCCDC Public Health Laboratory	BCCDC Public Health Laboratory	Prystajecky Natalie, Linda Hoang, Dan Fornika, John Tyson, Shannon Russell, Kim Macdonald, Kimia Kamelian, Ana Pacagnella, Corrinne Ng, Loretta Janz, Robert Azana, Mel Krajden
EPI_ISL_2531054	BCCDC Public Health Laboratory	BCCDC Public Health Laboratory	Prystajecky Natalie, Linda Hoang, Dan Fornika, John Tyson, Shannon Russell, Kim Macdonald, Kimia Kamelian, Ana Pacagnella, Corrinne Ng, Loretta Janz, Robert Azana, Mel Krajden
EPI_ISL_2531073	BCCDC Public Health Laboratory	BCCDC Public Health Laboratory	Prystajecky Natalie, Linda Hoang, Dan Fornika, John Tyson, Shannon Russell, Kim Macdonald, Kimia Kamelian, Ana Pacagnella, Corrinne Ng, Loretta Janz, Robert Azana, Mel Krajden
EPI_ISL_2531092	BCCDC Public Health Laboratory	BCCDC Public Health Laboratory	Prystajecky Natalie, Linda Hoang, Dan Fornika, John Tyson, Shannon Russell, Kim Macdonald, Kimia Kamelian, Ana Pacagnella, Corrinne Ng, Loretta Janz, Robert Azana, Mel Krajden
EPI_ISL_2531894	RIIP	National Reference Center for Viruses of Respiratory Infections, Institut Pasteur, Paris	Marion Barbet, Sylvie Behillil, Méline Bizard, Angela Brisebarre, Camille Capel, Vincent Enouf, Louise Lefrançois, Frédéric Lemoine, Christophe Malabat, Corinne Maufrais, Etienne Simon-Lorière, Maud Vanpeene, Sylvie Van der Werf ,StéPhanie Guyomard-Rabenirina
EPI_ISL_2531897	RIIP	National Reference Center for Viruses of Respiratory Infections, Institut Pasteur, Paris	Marion Barbet, Sylvie Behillil, Méline Bizard, Angela Brisebarre, Camille Capel, Vincent Enouf, Louise Lefrançois, Frédéric Lemoine, Christophe Malabat, Corinne Maufrais, Etienne Simon-Lorière, Maud Vanpeene, Sylvie Van der Werf ,StéPhanie Guyomard-Rabenirina
EPI_ISL_2531901	RIIP	National Reference Center for Viruses of Respiratory Infections, Institut Pasteur, Paris	Marion Barbet, Sylvie Behillil, Méline Bizard, Angela Brisebarre, Camille Capel, Vincent Enouf, Louise Lefrançois, Frédéric Lemoine, Christophe Malabat, Corinne Maufrais, Etienne Simon-Lorière, Maud Vanpeene, Sylvie Van der Werf ,StéPhanie Guyomard-Rabenirina
EPI_ISL_2532779	Lifebrain Covid Labor GmbH	Dept. of Laboratory Medicine	Harald Esterbauer, Anna Gschaider, Petra Jurkowitsch, Fabian Konig, Sabina Plumer, Robert Strassl, Claudia Weber, Oswald Wagner
EPI_ISL_2532781	Lifebrain Covid Labor GmbH	Dept. of Laboratory Medicine	Harald Esterbauer, Anna Gschaider, Petra Jurkowitsch, Fabian Konig, Sabina Plumer, Robert Strassl, Claudia Weber, Oswald Wagner
EPI_ISL_2533277	National Virus Reference Laboratory	National Virus Reference Laboratory	Zoe Yandle, Charlene Bennett, Gabriel Gonzalez, Michael Carr, Jonathan Dean, Cillian F De Gascun
EPI_ISL_2533459	National Virus Reference Laboratory	National Virus Reference Laboratory	Zoe Yandle, Charlene Bennett, Gabriel Gonzalez, Michael Carr, Jonathan Dean, Cillian F De Gascun
EPI_ISL_2533592	National Virus Reference Laboratory	National Virus Reference Laboratory	Zoe Yandle, Charlene Bennett, Gabriel Gonzalez, Michael Carr, Jonathan Dean, Cillian F De Gascun
EPI_ISL_2533606	National Virus Reference Laboratory	National Virus Reference Laboratory	Zoe Yandle, Charlene Bennett, Gabriel Gonzalez, Michael Carr, Jonathan Dean, Cillian F De Gascun
EPI_ISL_2533700	National Virus Reference Laboratory	National Virus Reference Laboratory	Zoe Yandle, Charlene Bennett, Gabriel Gonzalez, Michael Carr, Jonathan Dean, Cillian F De Gascun
EPI_ISL_2533819	LESP Yucatan	Instituto de Diagnostico y Referencia Epidemiologicos (INDRE)	Claudia Wong-Arambula, Abril Rodriguez-Maldonado, Vanessa Rivero-Arredondo, Ariadna Medina-Benitez, Joaquin Quiroz-Mercado, Sergio Rangel-Guerrero, Natividad Cruz-Ortiz, Tatiana Nunez-Garcia, Gisela Barrera-Badillo, Lucia Hernandez-Rivas, Irma Lopez-Martinez, Ernesto Ramirez-Gonzalez.
EPI_ISL_2535265	Labo Analyses Med	National Reference Center for Viruses of Respiratory Infections, Institut Pasteur, Paris	Marion Barbet, Sylvie Behillil, Méline Bizard, Angela Brisebarre, Camille Capel, Vincent Enouf, Louise Lefrançois, Frédéric Lemoine, Christophe Malabat, Corinne Maufrais, Etienne Simon-Lorière, Maud Vanpeene, Sylvie Van der Werf ,Hugues Leroy
EPI_ISL_2536053	CHLC	Instituto Nacional de Saude (INSA)	Borges et al
EPI_ISL_2536055	CHLC	Instituto Nacional de Saude (INSA)	Borges et al
EPI_ISL_2536120	SYNLAB	Instituto Nacional de Saude (INSA)	Borges et al
EPI_ISL_2536129	LAC UCoimbra	Instituto Nacional de Saude (INSA)	Borges et al
EPI_ISL_2537491	Balai Besar Penelitian dan Pengembangan dan Reservoir Penyakit, Salatiga	Genomik Solidaritas Indonesia Laboratorium	Carissa Sintca Wijaya, Vania Gavrila Wikasa, Dhahlia Agustina Cahyono, Alfin Mohammad Abdillah, Normastuti Adhini Tantyo, Yudistira Aditya Rahmat, Joko Waluyo, Annisa Muthiah Sukirman, Gracia Felias Enos Korompis, Pratiwi Sudarmono, Budi Wiweko, Louisa Markus, Anuraj Shankar, Meutia Ayuputeri Kumaheri, Anindya Pradipta Susanto, Ariel Pradipta
EPI_ISL_2541095	Lighthouse Lab in Milton Keynes	Wellcome Sanger Institute for the COVID-19 Genomics UK (COG-UK) Consortium	The Lighthouse Lab in Milton Keynes and Alex Alderton, Roberto Amato, Jeffrey Barrett, Sonia Goncalves, Ewan Harrison, David K. Jackson, Ian Johnston, Dominic Kwiatkowski, Cordelia Langford, John Sillitoe on behalf of the Wellcome Sanger Institute COVID-19 Surveillance Team
EPI_ISL_2543667	Provincial Public Health Reference Laboratory (PPHRL) P&SHD	Provincial Public Health Reference Laboratory (PPHRL) P&SHD	ANDLEEB HANIF
EPI_ISL_2544231	Laboratorio di Microbiologia	Laboratorio di Microbiologia	Martinetti Lucchini Gladys, Valeria Spina
EPI_ISL_2544675	IN State Department of Health Laboratory Services	IN State Department of Health Laboratory Services	Cassandra Campion, Jamie Yeadon, Brian Pope, Lixia Liu, Kyle Brownlee, Melissa Hindenlang, Mark Glazier
EPI_ISL_2544688	Kanagawa Prefectural Institute of Public Health	Kanagawa Prefectural Institute of Public Health	Takayuki Hishiki, Rieko Suzuki, Takako Sano, Makiko Kondo, Sumi Watanabe, Itsumi Toyokura, Junichi Sakuragi, Tomohiko Takasaki, Tsuyoshi Sekizuka, Kentaro Itokawa, Rina Tanaka, Masanori Hashino, Makoto Kuroda
EPI_ISL_2545247	Shamir Medical Center (Asaf Harofe)	Shamir Medical Center (Asaf Harofe)	Nir Rainy,Chen Weiner,Reut Sorek Abramovich,Yevgeni Yegorov,Anna Vishnevsky,Patricia Benveniste-Lekovitz,Netta Zuckerman,Abu Hamad Ramzia,Adina Bar Chaim
EPI_ISL_2545251	Shamir Medical Center (Asaf Harofe)	Shamir Medical Center (Asaf Harofe)	Nir Rainy,Chen Weiner,Reut Sorek Abramovich,Yevgeni Yegorov,Anna Vishnevsky,Patricia Benveniste-Lekovitz,Netta Zuckerman,Abu Hamad Ramzia,Adina Bar Chaim
EPI_ISL_2545262	Shamir Medical Center (Asaf Harofe)	Shamir Medical Center (Asaf Harofe)	Nir Rainy,Chen Weiner,Reut Sorek Abramovich,Yevgeni Yegorov,Anna Vishnevsky,Patricia Benveniste-Lekovitz,Netta Zuckerman,Abu Hamad Ramzia,Adina Bar Chaim
EPI_ISL_2545302	Shamir Medical Center (Asaf Harofe)	Shamir Medical Center (Asaf Harofe)	Nir Rainy,Chen Weiner,Reut Sorek Abramovich,Yevgeni Yegorov,Anna Vishnevsky,Patricia Benveniste-Lekovitz,Netta Zuckerman,Abu Hamad Ramzia,Adina Bar Chaim
EPI_ISL_2545473	National Platform bis UMONS/Jolimont	National Platform bis UMONS/Jolimont	François Dufrasne, Guillaume Bayon-Vicente, Florian Juszczak, Gautier Detry, Ruddy Wattiez
EPI_ISL_2545603	Platform BIS UZA/UAntwerpen	Labo Klinische Biologie, UZA	Jasmine Coppens, Marie Le Mercier, Basil Britto Xavier, Christine Lammens, Veerle Matheeussen, Herman Goossens
EPI_ISL_2545663	LHUB-ULB	Labo Klinische Biologie, UZA	Jasmine Coppens, Marie Le Mercier, Basil Britto Xavier, Christine Lammens, Veerle Matheeussen, Herman Goossens
EPI_ISL_2546029	ICMR-National Institute of Virology - INSACOG	NIV Influenza	Dr. Varsha Potdar and NIC Team
EPI_ISL_2546563	ICMR-National Institute of Virology - INSACOG	NIV Influenza	Dr. Varsha Potdar and NIC Team
EPI_ISL_2548266	Public Health Ontario Laboratory	Public Health Ontario Laboratory	Vanessa G Allen, Philip Banh, Yao Chen, Richard de Borja, Alireza Eshaghi, Nahuel Fittipaldi, Christine Frantz, Jonathan B Gubbay, Jennifer L Guthrie, Lawrence Heisler, Esha Joshi, Michael Laszloffy, Aimin Li, Michael CY Li, Dean Maxwell, Sandeep Nagra, Samir N Patel, Jared Simpson, Karthikeyan Sivaraman, Ashleigh Sullivan, Yogi Sundaravadanam, Sarah Teatero, Andre Villegas, Matthew Watson, Sandr…
EPI_ISL_2549098	Furst Medical Laboratory	Norwegian Institute of Public Health, Department of Virology	Kathrine Stene-Johansen, Kamilla Heddeland Instefjord, Hilde Elshaug, Garcia Llorente Ignacio, Jon Bråte, Engebretsen Serina Beate,Pedersen Benedikte Nevjen, Line Victoria Moen, Debech Nadia, Atiya R Ali,Marie Paulsen Madsen, Rasmus Riis Kopperud, Hilde Vollan, Karoline Bragstad, Olav Hungnes
EPI_ISL_2549198	Virology Department, Central Health Laboratory	The Francis Crick Institute	Ramuth M, Manraj SS, Sonoo J, Bahadoor BS, Crawford M, Patel H, Harvey R, Goldstone R, Daniels RS, Nicod J
EPI_ISL_2549199	Virology Department, Central Health Laboratory	The Francis Crick Institute	Ramuth M, Manraj SS, Sonoo J, Bahadoor BS, Crawford M, Patel H, Harvey R, Goldstone R, Daniels RS, Nicod J
EPI_ISL_2549741	Labuan Hospital	Institute for Medical Research, Infectious Disease Research Centre, National Institutes of Health, Ministry of Health Malaysia	Suppiah J, Kamel K, Mohd Zawawi Z, Azizan MA, Ramly N, Robert F, Thayan R
EPI_ISL_2550605	NB-Hôpital Georges L. Dumont	National Microbiology Laboratory (NML)	Anna Majer, Shari Tyson, Grace Seo, Philip Mabon, Elsie Grudeski, Rhiannon Huzarewich, Russell Mandes, Anneliese Landgraff, Jennifer Tanner, Natalie Knox, Morag Graham, Gary Van Domselaar, Richard Garceau, Guillaume Desnoyers, Nathalie Bastien, Yan Li, Timothy Booth, Darian Hole, Madison Chapel, Kirsten Biggar, CanCOGeN's metadata curation team, Public Health Agency of Canada CanCOGeN team
EPI_ISL_2550701	Azienda Sanitaria dell'Alto Adige Laboratorio Aziendale di Microbiologia e Virologia	Istituto di Genomica Applicata	Elisabetta Pagani, Irene Bianconi, Elisabetta Giacobazzi, Elisa Masi, Stefanie Wieser, Irena Jurman, Vera Vendramin, Gabriele Magris, Eleonora Paparelli, Davide Scaglione, Michele Morgante
EPI_ISL_2550714	Johor Bahru Public Health Laboratory	Institute for Medical Research, Infectious Disease Research Centre, National Institutes of Health, Ministry of Health Malaysia	Suppiah J, Kamel K, Mohd Zawawi Z, Azizan MA, Ramly N, Robert F, Thayan R
EPI_ISL_2550727	Laboratorio analisi, IRCCS Policlinico San Donato	Laboratory of Clinical Microbiology, Virology and Bioemergencies, ASST Fatebenefratelli Sacco - Sacco Hospital	Valeria Micheli, Alessandro Mancon, Alberto Rizzo, Fiorenza Bracchitta, Maria Rita Gismondo
EPI_ISL_2550728	Unità Operativa Laboratorio di Analisi Chimico Cliniche e Microbiologiche, IRCCS Istituto Ortopedico Galeazzi	Laboratory of Clinical Microbiology, Virology and Bioemergencies, ASST Fatebenefratelli Sacco - Sacco Hospital	Valeria Micheli, Alessandro Mancon, Alberto Rizzo, Fiorenza Bracchitta, Maria Rita Gismondo
EPI_ISL_2550731	Johor Bahru Public Health Laboratory	Institute for Medical Research, Infectious Disease Research Centre, National Institutes of Health, Ministry of Health Malaysia	Suppiah J, Kamel K, Mohd Zawawi Z, Azizan MA, Ramly N, Robert F, Thayan R
EPI_ISL_2550750	Salud Digna	Instituto Nacional de Medicina Genomica	Hidalgo-Miranda A, Cedro-Tanda A, Mendoza-Vargas A, Reyes-Grajeda JP, Abraham Campos-Romero, Moreno-Camacho José Luis, Rodriguez-Gallegos Jorge, Luna-Ruiz Marco, Gonzalez-Barrera D, Rangel-DeLeon D, Munguia-Garza P, Ramirez-Vega O, Escobar-Arrazola, M, Herrera-Montalvo LA.
EPI_ISL_2550758	Port Dickson Hospital	Institute for Medical Research, Infectious Disease Research Centre, National Institutes of Health, Ministry of Health Malaysia	Suppiah J, Kamel K, Mohd Zawawi Z, Azizan MA, Ramly N, Robert F, Thayan R
EPI_ISL_2550759	Port Dickson Hospital	Institute for Medical Research, Infectious Disease Research Centre, National Institutes of Health, Ministry of Health Malaysia	Suppiah J, Kamel K, Mohd Zawawi Z, Azizan MA, Ramly N, Robert F, Thayan R
EPI_ISL_2553285	Lighthouse Lab in Glasgow	Wellcome Sanger Institute for the COVID-19 Genomics UK (COG-UK) Consortium	Harper VanSteenhouse, Yumi Kasai, David Gray, Carol Clugston, Anna Dominiczak and Alex Alderton, Roberto Amato, Jeffrey Barrett, Sonia Goncalves, Ewan Harrison, David K. Jackson, Ian Johnston, Dominic Kwiatkowski, Cordelia Langford, John Sillitoe on behalf of the Wellcome Sanger Institute COVID-19 Surveillance Team
EPI_ISL_2555907	National Centre for Disease Control (NCDC) Biotechnology Division, Delhi	NCDC Delhi, Biotechnology Division INSACOG	Mahesh S Dhar, Kalaiarasan Ponnusamy, Meena Datta, Priyanka Singh, Uma Sharma, Hemlata Lall, Manoj K Singh, Radhakrishnan V. S, Robin Marwal, Hema Gogia, Preeti Madan, Sandhya Kabra, Sujeet K Singh, Partha Rakshit
EPI_ISL_2555909	National Centre for Disease Control (NCDC) Biotechnology Division, Delhi	NCDC Delhi, Biotechnology Division INSACOG	Mahesh S Dhar, Kalaiarasan Ponnusamy, Meena Datta, Priyanka Singh, Uma Sharma, Hemlata Lall, Manoj K Singh, Radhakrishnan V. S, Robin Marwal, Hema Gogia, Preeti Madan, Sandhya Kabra, Sujeet K Singh, Partha Rakshit
EPI_ISL_2556249	National Centre for Disease Control (NCDC) Biotechnology Division, Delhi	NCDC Delhi, Biotechnology Division INSACOG	Mahesh S Dhar, Kalaiarasan Ponnusamy, Meena Datta, Priyanka Singh, Uma Sharma, Hemlata Lall, Manoj K Singh, Radhakrishnan V. S, Robin Marwal, Hema Gogia, Preeti Madan, Sandhya Kabra, Sujeet K Singh, Partha Rakshit
EPI_ISL_2556860	National Centre for Disease Control (NCDC) Biotechnology Division, Delhi	NCDC Delhi, Biotechnology Division INSACOG	Kalaiarasan Ponnusamy, Meena Datta, Priyanka Singh, Uma Sharma, Hemlata Lall, Manoj K Singh, Radhakrishnan V. S, Robin Marwal, Mahesh S Dhar, Hema Gogia, Preeti Madan, Sandhya Kabra, Sujeet K Singh, Partha Rakshit
EPI_ISL_2557181	Fimlab Laboratoriot Oy Tampere	Expert Microbiology, National Institute for Health and Welfare	Soile Blomqvist, Jani Halkilahti, Kirsi Liitsola, Haider al-Hello, Päivi Laurila, Erika Lindh, Teemu Smura, Ravi Kant, Phuoc Truong, Olli Vapalahti, Sari Hannula, Pekka Ellonen, Niina Ikonen, Carita Savolainen-Kopra
EPI_ISL_2557196	Fimlab Laboratoriot Oy Tampere	Expert Microbiology, National Institute for Health and Welfare	Soile Blomqvist, Jani Halkilahti, Kirsi Liitsola, Haider al-Hello, Päivi Laurila, Erika Lindh, Teemu Smura, Ravi Kant, Phuoc Truong, Olli Vapalahti, Sari Hannula, Pekka Ellonen, Niina Ikonen, Carita Savolainen-Kopra
EPI_ISL_2557208	Fimlab Laboratoriot Oy Tampere	Expert Microbiology, National Institute for Health and Welfare	Soile Blomqvist, Jani Halkilahti, Kirsi Liitsola, Haider al-Hello, Päivi Laurila, Erika Lindh, Teemu Smura, Ravi Kant, Phuoc Truong, Olli Vapalahti, Sari Hannula, Pekka Ellonen, Niina Ikonen, Carita Savolainen-Kopra
EPI_ISL_2558052	Philippine Red Cross - Clark Molecular Laboratory	Philippine Genome Center	Francis A. Tablizo, Kenneth M. Kim, Maria Sofia L. Yangzon, Elcid Aaron R. Pangilinan, Renato Jacinto Q. Mantaring, Benedict A. Maralit, Marc Edsel C. Ayes, Eva Maria Cutiongco-de la Paz, Alethea R. de Guzman, Jan Michael C. Yap, Jo-Hannah S. Llames, Sheila Mae M. Araiza, Kris P. Punayan, Irish Coleen A. Asin, Candice Francheska B. Tambaoan, Asia Louisa U. Chong, Karol Sophia Agape R. Padilla, Ri…
EPI_ISL_2558053	First Aide Diagnostic Center	Philippine Genome Center	Francis A. Tablizo, Kenneth M. Kim, Maria Sofia L. Yangzon, Elcid Aaron R. Pangilinan, Renato Jacinto Q. Mantaring, Benedict A. Maralit, Marc Edsel C. Ayes, Eva Maria Cutiongco-de la Paz, Alethea R. de Guzman, Jan Michael C. Yap, Jo-Hannah S. Llames, Sheila Mae M. Araiza, Kris P. Punayan, Irish Coleen A. Asin, Candice Francheska B. Tambaoan, Asia Louisa U. Chong, Karol Sophia Agape R. Padilla, Ri…
EPI_ISL_2558057	First Aide Diagnostic Center	Philippine Genome Center	Francis A. Tablizo, Kenneth M. Kim, Maria Sofia L. Yangzon, Elcid Aaron R. Pangilinan, Renato Jacinto Q. Mantaring, Benedict A. Maralit, Marc Edsel C. Ayes, Eva Maria Cutiongco-de la Paz, Alethea R. de Guzman, Jan Michael C. Yap, Jo-Hannah S. Llames, Sheila Mae M. Araiza, Kris P. Punayan, Irish Coleen A. Asin, Candice Francheska B. Tambaoan, Asia Louisa U. Chong, Karol Sophia Agape R. Padilla, Ri…
EPI_ISL_2558059	Bureau Of Quarantine (BOQ)	Philippine Genome Center	Francis A. Tablizo, Kenneth M. Kim, Maria Sofia L. Yangzon, Elcid Aaron R. Pangilinan, Renato Jacinto Q. Mantaring, Benedict A. Maralit, Marc Edsel C. Ayes, Eva Maria Cutiongco-de la Paz, Alethea R. de Guzman, Jan Michael C. Yap, Jo-Hannah S. Llames, Sheila Mae M. Araiza, Kris P. Punayan, Irish Coleen A. Asin, Candice Francheska B. Tambaoan, Asia Louisa U. Chong, Karol Sophia Agape R. Padilla, Ri…
EPI_ISL_2558061	Bureau Of Quarantine (BOQ)	Philippine Genome Center	Francis A. Tablizo, Kenneth M. Kim, Maria Sofia L. Yangzon, Elcid Aaron R. Pangilinan, Renato Jacinto Q. Mantaring, Benedict A. Maralit, Marc Edsel C. Ayes, Eva Maria Cutiongco-de la Paz, Alethea R. de Guzman, Jan Michael C. Yap, Jo-Hannah S. Llames, Sheila Mae M. Araiza, Kris P. Punayan, Irish Coleen A. Asin, Candice Francheska B. Tambaoan, Asia Louisa U. Chong, Karol Sophia Agape R. Padilla, Ri…
EPI_ISL_2558063	Bureau Of Quarantine (BOQ)	Philippine Genome Center	Francis A. Tablizo, Kenneth M. Kim, Maria Sofia L. Yangzon, Elcid Aaron R. Pangilinan, Renato Jacinto Q. Mantaring, Benedict A. Maralit, Marc Edsel C. Ayes, Eva Maria Cutiongco-de la Paz, Alethea R. de Guzman, Jan Michael C. Yap, Jo-Hannah S. Llames, Sheila Mae M. Araiza, Kris P. Punayan, Irish Coleen A. Asin, Candice Francheska B. Tambaoan, Asia Louisa U. Chong, Karol Sophia Agape R. Padilla, Ri…
EPI_ISL_2558726	Balai Besar Penelitian dan Pengembangan dan Reservoir Penyakit, Salatiga	Genomik Solidaritas Indonesia Laboratorium	Vania Gavrila Wikasa, Carissa Sintca Wijaya, Dhahlia Agustina Cahyono, Alfin Mohammad Abdillah, Normastuti Adhini Tantyo, Yudistira Aditya Rahmat, Joko Waluyo, Annisa Muthiah Sukirman, Gracia Felias Enos Korompis, Pratiwi Sudarmono, Budi Wiweko, Louisa Markus, Anuraj Shankar, Meutia Ayuputeri Kumaheri, Anindya Pradipta Susanto, Ariel Pradipta
EPI_ISL_2562068	National Institute of Public Health	State Veterinary Institute Prague	Nagy,A;Jirincova,H;Suri,T;Trnka,D;Vecerova,J
EPI_ISL_2562072	National Institute of Public Health	State Veterinary Institute Prague	Nagy,A;Jirincova,H;Suri,T;Trnka,D;Vecerova,J
EPI_ISL_2562073	National Institute of Public Health	State Veterinary Institute Prague	Nagy,A;Jirincova,H;Suri,T;Trnka,D;Vecerova,J
EPI_ISL_2562268	Laboratorio de Referencial Nacional de Virus Respiratorios	Laboratorio de Referencial Nacional de Virus Respiratorios	Carlos Padilla Rojas, Veronica Hurtado Vela, Orson Mestanza Millones, Iris Silva Molina, Luis Barcena Flores, Sandra Morales Ruiz, Steve Acedo Lazo, Omar Caceres Rey, Marco Galarza Perez, Henri Bailon Calderon, Nancy Rojas Serrano, Priscila Lope Pari, Lely Solari Zerpa, Joseph Huayra Niquen
EPI_ISL_2566445	Singapore General Hospital	Department of Microbiology	Nurdyana Abdul Rahman, Kenneth Xin Long Chan, Chayaporn Suphavilai, Kun Lee Lim, Sui Sin Goh, Kian Sing Chan, Lynette Oon, Kern Rei Chng, James Sim Heng Chiak, Niranjan Nagarajan, Karrie Ko
EPI_ISL_2566447	National Institute of Infectious Diseases-Prof. Dr. Matei Bals Molecular Diagnostics Laboratory	National Institute of Infectious Diseases-Prof. Dr. Matei Bals Molecular Diagnostics Laboratory	Corina Casangiu, Leontina Banica, Marius Surleac, Petre Milu, Robert Hohan, Simona Paraschiv, Dan Otelea
EPI_ISL_2566459	National Institute of Infectious Diseases-Prof. Dr. Matei Bals Molecular Diagnostics Laboratory	National Institute of Infectious Diseases-Prof. Dr. Matei Bals Molecular Diagnostics Laboratory	Corina Casangiu, Leontina Banica, Marius Surleac, Petre Milu, Robert Hohan, Simona Paraschiv, Dan Otelea
EPI_ISL_2566460	National Institute of Infectious Diseases-Prof. Dr. Matei Bals Molecular Diagnostics Laboratory	National Institute of Infectious Diseases-Prof. Dr. Matei Bals Molecular Diagnostics Laboratory	Corina Casangiu, Leontina Banica, Marius Surleac, Petre Milu, Robert Hohan, Simona Paraschiv, Dan Otelea
EPI_ISL_2566634	Shamir Medical Center (Asaf Harofe)	Shamir Medical Center (Asaf Harofe)	Nir Rainy,Chen Weiner,Reut Sorek Abramovich,Yevgeni Yegorov,Anna Vishnevsky,Patricia Benveniste-Lekovitz,Abu Hamad Ramzia,Adina Bar Chaim
EPI_ISL_2566734	WSSE Gorzów Wlkp.	1. National Institute of Public Health - National Institute of Hygiene; 2. Eurofins Genomics Europe Sequencing GmbH	Wołkowicz Tomasz, Zacharczuk Katarzyna, Sadkowska-Todys Małgorzata, Gierczyńki Rafał, Eurofins Genomics Europe Sequencing Team, ECDC COVID-19 WGS support team
EPI_ISL_2566903	Laboratorium Mikrobiologiczne RSS w Grudziądzu	1. National Institute of Public Health - National Institute of Hygiene; 2. Eurofins Genomics Europe Sequencing GmbH	Wołkowicz Tomasz, Zacharczuk Katarzyna, Sadkowska-Todys Małgorzata, Gierczyńki Rafał, Eurofins Genomics Europe Sequencing Team, ECDC COVID-19 WGS support team
EPI_ISL_2567021	Shamir Medical Center (Asaf Harofe)	Shamir Medical Center (Asaf Harofe)	Nir Rainy,Chen Weiner,Reut Sorek Abramovich,Yevgeni Yegorov,Anna Vishnevsky,Patricia Benveniste-Lekovitz,Abu Hamad Ramzia,Adina Bar Chaim
EPI_ISL_2567030	Shamir Medical Center (Asaf Harofe)	Shamir Medical Center (Asaf Harofe)	Nir Rainy,Chen Weiner,Reut Sorek Abramovich,Yevgeni Yegorov,Anna Vishnevsky,Patricia Benveniste-Lekovitz,Abu Hamad Ramzia,Adina Bar Chaim
EPI_ISL_2567032	Shamir Medical Center (Asaf Harofe)	Shamir Medical Center (Asaf Harofe)	Nir Rainy,Chen Weiner,Reut Sorek Abramovich,Yevgeni Yegorov,Anna Vishnevsky,Patricia Benveniste-Lekovitz,Abu Hamad Ramzia,Adina Bar Chaim
EPI_ISL_2567050	Shamir Medical Center (Asaf Harofe)	Shamir Medical Center (Asaf Harofe)	Nir Rainy,Chen Weiner,Reut Sorek Abramovich,Yevgeni Yegorov,Anna Vishnevsky,Patricia Benveniste-Lekovitz,Abu Hamad Ramzia,Adina Bar Chaim
EPI_ISL_2567494	LABORATOIRE FORTE BIO ST PAUL LES DAX	CNR Virus des Infections Respiratoires - France SUD	Antonin Bal, Gregory Destras, Gwendolyne Burfin, Hadrien Regue, Quentin Semanas, Martine Valette, Bruno Lina, Laurence Josset
EPI_ISL_2570808	Surabaya Health Office	Institute of Tropical Disease, Universitas Airlangga	Krisnoadi Rahardjo, Aldise M Nastri, Jezzy R Dewantari, Rima R Prasetya, Febria Rachmanita, Herlin Ferliana, Gatot Soegiarto, Laksmi Wulandari, Resti Yudhawati, Yasuko Mori, Soetjipto, Kazufumi Shimizu, Maria I Lusida
EPI_ISL_2570809	Surabaya Health Office	Institute of Tropical Disease, Universitas Airlangga	Aldise M Nastri, Jezzy R Dewantari, Rima R Prasetya, Krisnoadi Rahardjo, Febria Rachmanita, Herlin Ferliana, Gatot Soegiarto, Laksmi Wulandari, Resti Yudhawati, Yasuko Mori, Soetjipto, Kazufumi Shimizu, Maria I Lusida
EPI_ISL_2577027	IRCCS San Gallicano Dermatological Institute	IRCCS Regina Elena National Cancer Institute	Frauke Goeman,Giulia Orlandi,Eleonora Sperandio,Valentina Ricca,Fabrizio Ensoli,Fulvia Pimpinelli,Maurizio Fanciulli,Giovanni Blandino,Aldo Morrone,Gennaro Ciliberto
EPI_ISL_2587399	SK-Roy Romanow Provincial Laboratory	National Microbiology Laboratory (NML)	Anna Majer, Shari Tyson, Grace Seo, Philip Mabon, Elsie Grudeski, Rhiannon Huzarewich, Russell Mandes, Anneliese Landgraff, Jennifer Tanner, Natalie Knox, Morag Graham, Gary Van Domselaar, Ryan McDonald, Amanda Lang, Rachel DePaulo, Jessica Minion, Nathalie Bastien, Yan Li, Timothy Booth, Darian Hole, Madison Chapel, Kirsten Biggar, CanCOGeN's metadata curation team, Public Health Agency of Canad…
EPI_ISL_2587661	SK-Roy Romanow Provincial Laboratory	National Microbiology Laboratory (NML)	Anna Majer, Shari Tyson, Grace Seo, Philip Mabon, Elsie Grudeski, Rhiannon Huzarewich, Russell Mandes, Anneliese Landgraff, Jennifer Tanner, Natalie Knox, Morag Graham, Gary Van Domselaar, Ryan McDonald, Amanda Lang, Rachel DePaulo, Jessica Minion, Nathalie Bastien, Yan Li, Timothy Booth, Darian Hole, Madison Chapel, Kirsten Biggar, CanCOGeN's metadata curation team, Public Health Agency of Canad…
EPI_ISL_2587768	SK-Roy Romanow Provincial Laboratory	National Microbiology Laboratory (NML)	Anna Majer, Shari Tyson, Grace Seo, Philip Mabon, Elsie Grudeski, Rhiannon Huzarewich, Russell Mandes, Anneliese Landgraff, Jennifer Tanner, Natalie Knox, Morag Graham, Gary Van Domselaar, Ryan McDonald, Amanda Lang, Rachel DePaulo, Jessica Minion, Nathalie Bastien, Yan Li, Timothy Booth, Darian Hole, Madison Chapel, Kirsten Biggar, CanCOGeN's metadata curation team, Public Health Agency of Canad…
EPI_ISL_2593764	DSMRC	DSMRC	Khine Zaw Oo, Nay Myo Aung, Ko Ko Win, Phyo Kyaw Aung, Pai Khant Kyaw, Thet Wai Oo, Zaw Win Htun, Kyee Myint, Ko Ko Lwin
EPI_ISL_2595746	MEPHI, Aix Marseille University	MEPHI, Aix Marseille University	Anthony LEVASSEUR
EPI_ISL_2595860	DSMRC	DSMRC	Khine Zaw Oo, Nay Myo Aung, Ko Ko Win, Phyo Kyaw Aung, Pai Khant Kyaw, Thet Wai Oo, Zaw Win Htun, Kyee Myint, Ko Ko Lwin
EPI_ISL_2597228	DSMRC	DSMRC	Khine Zaw Oo, Nay Myo Aung, Ko Ko Win, Phyo Kyaw Aung, Pai Khant Kyaw, Thet Wai Oo, Zaw Win Htun, Kyee Myint, Ko Ko Lwin
EPI_ISL_2597312	DSMRC	DSMRC	Khine Zaw Oo, Nay Myo Aung, Ko Ko Win, Phyo Kyaw Aung, Pai Khant Kyaw, Thet Wai Oo, Zaw Win Htun, Kyee Myint, Ko Ko Lwin
EPI_ISL_2597815	Diagnostyka	1. Tricity SARS-CoV-2 sequencing consortium: University of Gdansk, Medical University of Gdansk, Vaxican Ltd., Invicta Ltd. 2. National Institute of Public Health - National Institute of Hygiene, Warsaw, Poland	Maciej Kosinski, Celina Cybulska, Krystyna Bienkowska Szewczyk, Maciej Grzybek, Karolina Gackowska, Marcin Lubocki, Katarzyna Groth, Lukasz Rabalski, Katarzyna Zacharczuk, Magdalena Nowakowska, Małgorzata Sadkowska-Todys, Tomasz Wołkowicz
EPI_ISL_2598399	Microbiological Diagnostic Unit - Public Health Laboratory (MDU-PHL)	MDU-PHL	Seemann T., Sait, M.L., Sherry, N.L.
EPI_ISL_2599798	Dianalabs SA	Genesupport	Tanguy ARAUD, Geraldine Jost, Katia Jaton, Nadia Liassine
EPI_ISL_2599908	Quest Diagnostics Incorporated	Centers for Disease Control and Prevention Division of Viral Diseases, Pathogen Discovery	Dakota Howard, Dhwani Batra, Peter W. Cook, Kara Moser, Adrian Paskey, Jason Caravas, Benjamin Rambo-Martin, Shatavia Morrison, Christopher Gulvick, Scott Sammons, Yvette Unoarumhi, Darlene Wagner, Matthew Schmerer, S. H. Rosenthal, A. Gerasimova, R. M. Kagan, B. Anderson, M. Hua, Y. Liu, L.E. Bernstein, K.E. Livingston, A. Perez, I. A. Shlyakhter, R. V. Rolando, R. Owen, P. Tanpaiboon, F. Lacbaw…
EPI_ISL_2600347	Centre for Dengue Research and AICBU, Department of Immunology and Molecular Medicine	Centre for Dengue Research and AICBU, Department of Immunology and Molecular Medicine	Chandima Jeewandara, Deshni Jayathilaka, Dinuka Ariyaratne, Deshan Madhusanka, Diyanath Ranasinghe, Laksiri Gomes, Gathsaurie Neelika Malavige
EPI_ISL_2600348	Centre for Dengue Research and AICBU, Department of Immunology and Molecular Medicine	Centre for Dengue Research and AICBU, Department of Immunology and Molecular Medicine	Chandima Jeewandara, Deshni Jayathilaka, Dinuka Ariyaratne, Deshan Madhusanka, Diyanath Ranasinghe, Laksiri Gomes, Gathsaurie Neelika Malavige
EPI_ISL_2600349	Centre for Dengue Research and AICBU, Department of Immunology and Molecular Medicine	Centre for Dengue Research and AICBU, Department of Immunology and Molecular Medicine	Chandima Jeewandara, Deshni Jayathilaka, Dinuka Ariyaratne, Deshan Madhusanka, Diyanath Ranasinghe, Laksiri Gomes, Gathsaurie Neelika Malavige
EPI_ISL_2600350	Centre for Dengue Research and AICBU, Department of Immunology and Molecular Medicine	Centre for Dengue Research and AICBU, Department of Immunology and Molecular Medicine	Chandima Jeewandara, Deshni Jayathilaka, Dinuka Ariyaratne, Deshan Madhusanka, Diyanath Ranasinghe, Laksiri Gomes, Gathsaurie Neelika Malavige
EPI_ISL_2600782	Laboratorio Analisi Osp. Città di Castello - Azienda USL Umbria1	Istituto Zooprofilattico Sperimentale dell’Abruzzo e Molise “G. Caporale”	Malagigi V, Taccani P,Lorusso A, Marcacci M, Di Domenico M, Ancora M, Curini V, Mangone I, Rinaldi A, Delli Compagni E, Scialabba S, Di Pasquale A, Cammà C, Puglia I, Calistri P, Savini G
EPI_ISL_2600835	Hospital Universitari i Politècnic La Fe de València	SeqCOVID-SPAIN consortium/IBV(CSIC)	María Dolores Gómez Ruiz, Eva González Barberá, Ana Gil Brusola, Salvador Giner Almaraz, José Luis López Hontangas and SeqCOVID-SPAIN consortium
EPI_ISL_2600931	Plateforme de testing Namuroise	Plateforme de testing Namuroise	Nicolas GILLIARD, Lesly NYINKEU KEMAMEN; Demars Aurore ; Maschietto Céline ; Nobis Chloé ; Otto Gaetan ; Denis Olivier ; Degosserie Jonathan ; Mullier François
EPI_ISL_2601980	Jessa	Jessa	Berden et al. on behalf of the Jessa_cmdLab
EPI_ISL_2602618	KEMRI-Wellcome Trust Research Programme,Kilifi	KEMRI-Wellcome Trust Research Programme,Kilifi	Githinji G.,Mohamed K.S.,de Laurent Z.,Mburu M.W.,Matoke D.,Onyango C.,
EPI_ISL_2602677	KEMRI-Wellcome Trust Research Programme,Kilifi	KEMRI-Wellcome Trust Research Programme,Kilifi	Githinji G.,Mohamed K.S.,de Laurent Z.,Mburu M.W.,Matoke D.,Onyango C.,
EPI_ISL_2602679	KEMRI-Wellcome Trust Research Programme,Kilifi	KEMRI-Wellcome Trust Research Programme,Kilifi	Githinji G.,Mohamed K.S.,de Laurent Z.,Mburu M.W.,Matoke D.,Onyango C.,
EPI_ISL_2602713	KEMRI-Wellcome Trust Research Programme,Kilifi	KEMRI-Wellcome Trust Research Programme,Kilifi	Githinji G.,Mohamed K.S.,de Laurent Z.,Mburu M.W.,Matoke D.,Onyango C.,
EPI_ISL_2602716	KEMRI-Wellcome Trust Research Programme,Kilifi	KEMRI-Wellcome Trust Research Programme,Kilifi	Githinji G.,Mohamed K.S.,de Laurent Z.,Mburu M.W.,Matoke D.,Onyango C.,
EPI_ISL_2602720	KEMRI-Wellcome Trust Research Programme,Kilifi	KEMRI-Wellcome Trust Research Programme,Kilifi	Githinji G.,Mohamed K.S.,de Laurent Z.,Mburu M.W.,Matoke D.,Onyango C.,
EPI_ISL_2602735	KEMRI-Wellcome Trust Research Programme,Kilifi	KEMRI-Wellcome Trust Research Programme,Kilifi	Githinji G.,Mohamed K.S.,de Laurent Z.,Mburu M.W.,Matoke D.,Onyango C.,
EPI_ISL_2602739	KEMRI-Wellcome Trust Research Programme,Kilifi	KEMRI-Wellcome Trust Research Programme,Kilifi	Githinji G.,Mohamed K.S.,de Laurent Z.,Mburu M.W.,Matoke D.,Onyango C.,
EPI_ISL_2602748	KEMRI-Wellcome Trust Research Programme,Kilifi	KEMRI-Wellcome Trust Research Programme,Kilifi	Githinji G.,Mohamed K.S.,de Laurent Z.,Mburu M.W.,Matoke D.,Onyango C.,
EPI_ISL_2602750	KEMRI-Wellcome Trust Research Programme,Kilifi	KEMRI-Wellcome Trust Research Programme,Kilifi	Githinji G.,Mohamed K.S.,de Laurent Z.,Mburu M.W.,Matoke D.,Onyango C.,
EPI_ISL_2602759	KEMRI-Wellcome Trust Research Programme,Kilifi	KEMRI-Wellcome Trust Research Programme,Kilifi	Githinji G.,Mohamed K.S.,de Laurent Z.,Mburu M.W.,Matoke D.,Onyango C.,
EPI_ISL_2602761	KEMRI-Wellcome Trust Research Programme,Kilifi	KEMRI-Wellcome Trust Research Programme,Kilifi	Githinji G.,Mohamed K.S.,de Laurent Z.,Mburu M.W.,Matoke D.,Onyango C.,
EPI_ISL_2603036	KEMRI-Wellcome Trust Research Programme,Kilifi	KEMRI-Wellcome Trust Research Programme,Kilifi	Githinji G.,Mohamed K.S.,de Laurent Z.,Mburu M.W.,Matoke D.,Onyango C.,
EPI_ISL_2603041	KEMRI-Wellcome Trust Research Programme,Kilifi	KEMRI-Wellcome Trust Research Programme,Kilifi	Githinji G.,Mohamed K.S.,de Laurent Z.,Mburu M.W.,Matoke D.,Onyango C.,
EPI_ISL_2603047	KEMRI-Wellcome Trust Research Programme,Kilifi	KEMRI-Wellcome Trust Research Programme,Kilifi	Githinji G.,Mohamed K.S.,de Laurent Z.,Mburu M.W.,Matoke D.,Onyango C.,
EPI_ISL_2603050	KEMRI-Wellcome Trust Research Programme,Kilifi	KEMRI-Wellcome Trust Research Programme,Kilifi	Githinji G.,Mohamed K.S.,de Laurent Z.,Mburu M.W.,Matoke D.,Onyango C.,
EPI_ISL_2603051	KEMRI-Wellcome Trust Research Programme,Kilifi	KEMRI-Wellcome Trust Research Programme,Kilifi	Githinji G.,Mohamed K.S.,de Laurent Z.,Mburu M.W.,Matoke D.,Onyango C.,
EPI_ISL_2603056	KEMRI-Wellcome Trust Research Programme,Kilifi	KEMRI-Wellcome Trust Research Programme,Kilifi	Githinji G.,Mohamed K.S.,de Laurent Z.,Mburu M.W.,Matoke D.,Onyango C.,
EPI_ISL_2603057	KEMRI-Wellcome Trust Research Programme,Kilifi	KEMRI-Wellcome Trust Research Programme,Kilifi	Githinji G.,Mohamed K.S.,de Laurent Z.,Mburu M.W.,Matoke D.,Onyango C.,
EPI_ISL_2603058	KEMRI-Wellcome Trust Research Programme,Kilifi	KEMRI-Wellcome Trust Research Programme,Kilifi	Githinji G.,Mohamed K.S.,de Laurent Z.,Mburu M.W.,Matoke D.,Onyango C.,
EPI_ISL_2604978	Lab voor klinische biologie	Lab voor klinische biologie	Marija Janevska, Hannelore Hamerlinck, Bruno Verhasselt
EPI_ISL_2608316	Institute for Infectious Diseases	Institute for Infectious Diseases	Stefan Neuenschwander, Christian Baumann, Miguel A Terrazos Miani, Cora SŠgesser, Pascal Bittel, Peter Keller, Franziska Suter-Riniker, Stephen L Leib, Alban Ramette
EPI_ISL_2608421	Kampong Cham Rapid Response Team	Virology Unit, Institut Pasteur du Cambodge	Cecile Troupin, Leakhena Pum, Jurre Y Siegers, Ly Sovann, Kraing Sidonn, Yi Sengdoeurn, Chin Savuth, Chau Darapheak, Veasna Duong, Erik A Karlsson
EPI_ISL_2608422	Siem Reap Provinical Laboratory	Virology Unit, Institut Pasteur du Cambodge	Cecile Troupin, Leakhena Pum, Jurre Y Siegers, Ly Sovann, Kraing Sidonn, Yi Sengdoeurn, Chin Savuth, Chau Darapheak, Veasna Duong, Erik A Karlsson
EPI_ISL_2608440	Virology Unit, Institut Pasteur du Cambodge	Virology Unit, Institut Pasteur du Cambodge	Cecile Troupin, Leakhena Pum, Jurre Y Siegers, Ly Sovann, Kraing Sidonn, Yi Sengdoeurn, Chin Savuth, Chau Darapheak, Veasna Duong, Erik A Karlsson
EPI_ISL_2608444	Kampot Rapid Response Team	Virology Unit, Institut Pasteur du Cambodge	Cecile Troupin, Leakhena Pum, Jurre Y Siegers, Ly Sovann, Kraing Sidonn, Yi Sengdoeurn, Chin Savuth, Chau Darapheak, Veasna Duong, Erik A Karlsson
EPI_ISL_2608508	Department of Virology and Immunology, University of Helsinki and Helsinki University Hospital, Huslab Finland	Department of Virology, Faculty of Medicine, University of Helsinki, Helsinki, Finland	Teemu Smura, Ravi Kant, Phuoc Truong, Hussein Alburkat, Hannimari Kallio-Kokko, Jenni Virtanen, Maija Suvanto, Essi Korhonen, Sari Hannula, Harri Kangas, Hanna Liimatainen, Satu Kurkela, Hanna Jarva, Maija Lappalainen, Pekka Ellonen, Olli Vapalahti
EPI_ISL_2609354	Department of Virology and Immunology, University of Helsinki and Helsinki University Hospital, Huslab Finland	Department of Virology, Faculty of Medicine, University of Helsinki, Helsinki, Finland	Teemu Smura, Ravi Kant, Phuoc Truong, Hussein Alburkat, Hannimari Kallio-Kokko, Jenni Virtanen, Maija Suvanto, Essi Korhonen, Sari Hannula, Harri Kangas, Hanna Liimatainen, Satu Kurkela, Hanna Jarva, Maija Lappalainen, Pekka Ellonen, Olli Vapalahti
EPI_ISL_2609514	Instituto Nacional de Investigação em Saúde	KRISP, KZN Research Innovation and Sequencing Platform	Morais J, Neto Z, Afonso P, Miranda J, David K, Inglês L, Pereira A, Paulo A Carralero RR Paixão JP, Freitas RH, Mufinda M, Lutucuta S, Giandhari J, Pillay S, Naidoo Y, Emmanuel SJ, Tegally H, Wilkinson E, de Oliveira T
EPI_ISL_2609521	Instituto Nacional de Investigação em Saúde	KRISP, KZN Research Innovation and Sequencing Platform	Morais J, Neto Z, Afonso P, Miranda J, David K, Inglês L, Pereira A, Paulo A Carralero RR Paixão JP, Freitas RH, Mufinda M, Lutucuta S, Giandhari J, Pillay S, Naidoo Y, Emmanuel SJ, Tegally H, Wilkinson E, de Oliveira T
EPI_ISL_2609530	Instituto Nacional de Investigação em Saúde	KRISP, KZN Research Innovation and Sequencing Platform	Morais J, Neto Z, Afonso P, Miranda J, David K, Inglês L, Pereira A, Paulo A Carralero RR Paixão JP, Freitas RH, Mufinda M, Lutucuta S, Giandhari J, Pillay S, Naidoo Y, Emmanuel SJ, Tegally H, Wilkinson E, de Oliveira T
EPI_ISL_2609560	Instituto Nacional de Investigação em Saúde	KRISP, KZN Research Innovation and Sequencing Platform	Morais J, Neto Z, Afonso P, Miranda J, David K, Inglês L, Pereira A, Paulo A Carralero RR Paixão JP, Freitas RH, Mufinda M, Lutucuta S, Giandhari J, Pillay S, Naidoo Y, Emmanuel SJ, Tegally H, Wilkinson E, de Oliveira T
EPI_ISL_2610041	Dutch COVID-19 response team	National Institute for Public Health and the Environment (RIVM)	Adam Meijer, Harry Vennema, Dirk Eggink, Jeroen Cremer, Sharon van den Brink, Bas van der Veer, AnneMarie van den Brandt, Lisa Wijsman, Kim Freriks, Ryanne Jaarsma, Euníce Then, Lynn Aarts, Sanne Bos, Melissa van Tuil, Linda van de Nes, Florian Zwagemaker, Dennis Schmitz, Annelies Kroneman, Karim Hajji, Chantal Reusken, on behalf of the national COVID-19 response team
EPI_ISL_2610257	Dutch COVID-19 response team	National Institute for Public Health and the Environment (RIVM)	Adam Meijer, Harry Vennema, Dirk Eggink, Jeroen Cremer, Sharon van den Brink, Bas van der Veer, AnneMarie van den Brandt, Lisa Wijsman, Kim Freriks, Ryanne Jaarsma, Euníce Then, Lynn Aarts, Sanne Bos, Melissa van Tuil, Linda van de Nes, Florian Zwagemaker, Dennis Schmitz, Annelies Kroneman, Karim Hajji, Chantal Reusken, on behalf of the national COVID-19 response team
EPI_ISL_2610362	Dutch COVID-19 response team	National Institute for Public Health and the Environment (RIVM)	Adam Meijer, Harry Vennema, Dirk Eggink, Jeroen Cremer, Sharon van den Brink, Bas van der Veer, AnneMarie van den Brandt, Lisa Wijsman, Kim Freriks, Ryanne Jaarsma, Euníce Then, Lynn Aarts, Sanne Bos, Melissa van Tuil, Linda van de Nes, Florian Zwagemaker, Dennis Schmitz, Annelies Kroneman, Karim Hajji, Chantal Reusken, on behalf of the national COVID-19 response team
EPI_ISL_2610423	Dutch COVID-19 response team	National Institute for Public Health and the Environment (RIVM)	Adam Meijer, Harry Vennema, Dirk Eggink, Jeroen Cremer, Sharon van den Brink, Bas van der Veer, AnneMarie van den Brandt, Lisa Wijsman, Kim Freriks, Ryanne Jaarsma, Euníce Then, Lynn Aarts, Sanne Bos, Melissa van Tuil, Linda van de Nes, Florian Zwagemaker, Dennis Schmitz, Annelies Kroneman, Karim Hajji, Chantal Reusken, on behalf of the national COVID-19 response team
EPI_ISL_2610483	Dutch COVID-19 response team	National Institute for Public Health and the Environment (RIVM)	Adam Meijer, Harry Vennema, Dirk Eggink, Jeroen Cremer, Sharon van den Brink, Bas van der Veer, AnneMarie van den Brandt, Lisa Wijsman, Kim Freriks, Ryanne Jaarsma, Euníce Then, Lynn Aarts, Sanne Bos, Melissa van Tuil, Linda van de Nes, Florian Zwagemaker, Dennis Schmitz, Annelies Kroneman, Karim Hajji, Chantal Reusken, on behalf of the national COVID-19 response team
EPI_ISL_2610972	Clinical Virology	Clinical Bacteriology	Tim Roloff, Fanny Wegner, Helena MB Seth-Smith, Alfredo Mari, Karoline Leuzinger, Julia Bielicki, Manuel Battegay, Hans Hirsch, Adrian Egli
EPI_ISL_2610993	Clinical Virology	Clinical Bacteriology	Tim Roloff, Fanny Wegner, Helena MB Seth-Smith, Alfredo Mari, Karoline Leuzinger, Julia Bielicki, Manuel Battegay, Hans Hirsch, Adrian Egli
EPI_ISL_2611028	Synlab Suisse SA	Clinical Bacteriology	Tim Roloff, Fanny Wegner, Helena MB Seth-Smith, Alfredo Mari, Karoline Leuzinger, Julia Bielicki, Manuel Battegay, Hans Hirsch, Adrian Egli
EPI_ISL_2611874	Klinisk mikrobiologi, Region Västerbotten	CBRN Defence and Security, Swedish Defence Research Agency	Andreas Sjödin, Linda Karlsson, Emelie Näslund Salomonsson, Jonas Näslund, Stina Bäckman, Malin Granberg, Ingrid Dacklin, Anna-Lena Johansson, Kerstin Myrtennäs, David Sundell, Caroline Öhrman, Mats Forsman, Annika Allard, Annika Osterman
EPI_ISL_2611978	Akershus University Hospital, Department for Microbiology and Infectious Disease Control	Norwegian Institute of Public Health, Department of Virology	Kathrine Stene-Johansen, Kamilla Heddeland Instefjord, Hilde Elshaug, Garcia Llorente Ignacio, Jon Bråte, Engebretsen Serina Beate,Pedersen Benedikte Nevjen, Line Victoria Moen, Debech Nadia, Atiya R Ali,Marie Paulsen Madsen, Rasmus Riis Kopperud, Hilde Vollan, Karoline Bragstad, Olav Hungnes
EPI_ISL_2612910	National Virus Reference Laboratory	National Virus Reference Laboratory	Zoe Yandle, Charlene Bennett, Gabriel Gonzalez, Michael Carr, Jonathan Dean, Cillian F De Gascun
EPI_ISL_2612911	National Virus Reference Laboratory	National Virus Reference Laboratory	Zoe Yandle, Charlene Bennett, Gabriel Gonzalez, Michael Carr, Jonathan Dean, Cillian F De Gascun
EPI_ISL_2612916	National Virus Reference Laboratory	National Virus Reference Laboratory	Zoe Yandle, Charlene Bennett, Gabriel Gonzalez, Michael Carr, Jonathan Dean, Cillian F De Gascun
EPI_ISL_2613551	Swedish national genomic surveillance program of SARS-CoV-2	The Public Health Agency of Sweden	Maximilian Riess, Maria Lind Karlberg, Alma Brolund, Swedish national genomic surveillance program of SARS-CoV-2
EPI_ISL_2614418	Dept. of Laboratory Medicine	Dept. of Laboratory Medicine	Harald Esterbauer, Anna Gschaider, Petra Jurkowitsch, Fabian Konig, Sabina Plumer, Robert Strassl, Claudia Weber, Oswald Wagner
EPI_ISL_2614641	Dr. Yuichiro Oba
Itaru Yanagihara, Yukiko Nakura
EPI_ISL_2614735	RS Pondok Indah Pondok Indah	Eijkman Institute for Molecular Biology, National Research and Innovation Agency	Frilasita A Yudhaputri, Muhammad Rezki Rasyak, Willy Agustine, Hidayat Trimarsanto, Lydia V. Panggalo, Iskandar Adnan, Sukma Oktavianthi, Lidwina Priliani, Edison Johar, Safarina G Malik, Khin Saw Myint, Amin Soebandrio
EPI_ISL_2614819	Nacionalinis maisto ir veterinarijos rizikos vertinimo institutas	National Public Health Surveillance Laboratory	Lukas Zemaitis, Migle Gabrielaite, Jelena Razmuk, Svajune Muralyte, Ana Steponkiene, Lukas Vasionis, Danas Baksa
EPI_ISL_2615232	Nacionalinis maisto ir veterinarijos rizikos vertinimo institutas	National Public Health Surveillance Laboratory	Lukas Zemaitis, Migle Gabrielaite, Jelena Razmuk, Svajune Muralyte, Ana Steponkiene, Lukas Vasionis, Danas Baksa
EPI_ISL_2615316	Swedish national genomic surveillance program of SARS-CoV-2	The Public Health Agency of Sweden	Maximilian Riess, Maria Lind Karlberg, Alma Brolund, Swedish national genomic surveillance program of SARS-CoV-2
EPI_ISL_2615351	Swedish national genomic surveillance program of SARS-CoV-2	The Public Health Agency of Sweden	Maximilian Riess, Maria Lind Karlberg, Alma Brolund, Swedish national genomic surveillance program of SARS-CoV-2
EPI_ISL_2615382	Swedish national genomic surveillance program of SARS-CoV-2	The Public Health Agency of Sweden	Maximilian Riess, Maria Lind Karlberg, Alma Brolund, Swedish national genomic surveillance program of SARS-CoV-2
EPI_ISL_2615399	MOH - Jaber Al-Ahmad Hospital (Innovation Research Laboratory)	MOH - Jaber Al-Ahmad Hospital (Innovation Research Laboratory)	Salman Al-Sabah , Mohammad Alghounaim
EPI_ISL_2616875	Salud Digna	Instituto Nacional de Medicina Genomica	Hidalgo-Miranda A, Cedro-Tanda A, Mendoza-Vargas A, Reyes-Grajeda JP, Abraham Campos-Romero, Moreno-Camacho José Luis, Rodriguez-Gallegos Jorge, Luna-Ruiz Marco, Gonzalez-Barrera D, Rangel-DeLeon D, Munguia-Garza P, Ramirez-Vega O, Escobar-Arrazola, M, Herrera-Montalvo LA.
EPI_ISL_2616915	Salud Digna	Instituto Nacional de Medicina Genomica	Hidalgo-Miranda A, Cedro-Tanda A, Mendoza-Vargas A, Reyes-Grajeda JP, Abraham Campos-Romero, Moreno-Camacho José Luis, Rodriguez-Gallegos Jorge, Luna-Ruiz Marco, Gonzalez-Barrera D, Rangel-DeLeon D, Munguia-Garza P, Ramirez-Vega O, Escobar-Arrazola, M, Herrera-Montalvo LA.
EPI_ISL_2616924	Salud Digna	Instituto Nacional de Medicina Genomica	Hidalgo-Miranda A, Cedro-Tanda A, Mendoza-Vargas A, Reyes-Grajeda JP, Abraham Campos-Romero, Moreno-Camacho José Luis, Rodriguez-Gallegos Jorge, Luna-Ruiz Marco, Gonzalez-Barrera D, Rangel-DeLeon D, Munguia-Garza P, Ramirez-Vega O, Escobar-Arrazola, M, Herrera-Montalvo LA.
EPI_ISL_2617090	Africa_CDC - Malawi P6 S2	CERI, Centre for Epidemic Response and Innvoation, Stellenbosch University and KRISP, KZN Research Innovation and Sequencing Platform, UKZN.	Mvula B, Chilima B, Chiwaula M, Mwangomba W, Panja L, Kasambara W, Auld A, Kim L, Kampira E, Kaba M, Wadonda N, Maida A, Giandhari J, Pillay S, Naidoo Y, Lessells R, Emmanuel SJ, Tegally H, Wilkinson E, de Oliveira T
EPI_ISL_2617133	Instituto Nacional de Investigação em Saúde	CERI, Centre for Epidemic Response and Innvoation, Stellenbosch University and KRISP, KZN Research Innovation and Sequencing Platform, UKZN.	Morais J, Neto Z, Afonso P, Miranda J, David K, Inglês L, Pereira A, Paulo A Carralero RR Paixão JP, Freitas RH, Mufinda M, Lutucuta S, Giandhari J, Pillay S, Naidoo Y, Emmanuel SJ, Tegally H, Wilkinson E, de Oliveira T
EPI_ISL_2617181	Instituto Nacional de Investigação em Saúde	CERI, Centre for Epidemic Response and Innvoation, Stellenbosch University and KRISP, KZN Research Innovation and Sequencing Platform, UKZN.	Morais J, Neto Z, Afonso P, Miranda J, David K, Inglês L, Pereira A, Paulo A Carralero RR Paixão JP, Freitas RH, Mufinda M, Lutucuta S, Giandhari J, Pillay S, Naidoo Y, Emmanuel SJ, Tegally H, Wilkinson E, de Oliveira T
EPI_ISL_2617182	Instituto Nacional de Investigação em Saúde	CERI, Centre for Epidemic Response and Innvoation, Stellenbosch University and KRISP, KZN Research Innovation and Sequencing Platform, UKZN.	Morais J, Neto Z, Afonso P, Miranda J, David K, Inglês L, Pereira A, Paulo A Carralero RR Paixão JP, Freitas RH, Mufinda M, Lutucuta S, Giandhari J, Pillay S, Naidoo Y, Emmanuel SJ, Tegally H, Wilkinson E, de Oliveira T
EPI_ISL_2617534	Lab Genomik Solidaritas Indonesia	National Institute of Health Research and Development	Vivi Setiawaty, Hana Apsari Pawestri, Hartanti Dian Ikawati, Subangkit, Kartika Dewi Puspa, Arie Ardiansyah Nugraha, Triyani Soekarso, Krisna Pangesti,Meutia Kumaheri, Nelly Puspandari
EPI_ISL_2617813	Pathology and Laboratory Medicine Institute, Cleveland Clinic, Ohio, USA	Pathology and Laboratory Medicine Institute, Cleveland Clinic, Ohio, USA	Concetta Peck, Jennifer Starbuck, Joy Nakitandwe, Kristen McDonnell, David Plunkett, Zheng Jin Tu, Jay Brock, Yu-Wei Cheng, Gary Procop, Daniel Rhoads, Daniel H. Farkas, David Bosler
EPI_ISL_2617814	Pathology and Laboratory Medicine Institute, Cleveland Clinic, Ohio, USA	Pathology and Laboratory Medicine Institute, Cleveland Clinic, Ohio, USA	Concetta Peck, Jennifer Starbuck, Joy Nakitandwe, Kristen McDonnell, David Plunkett, Zheng Jin Tu, Jay Brock, Yu-Wei Cheng, Gary Procop, Daniel Rhoads, Daniel H. Farkas, David Bosler
EPI_ISL_2618980	Swedish national genomic surveillance program of SARS-CoV-2	The Public Health Agency of Sweden	Maximilian Riess, Maria Lind Karlberg, Alma Brolund, Swedish national genomic surveillance program of SARS-CoV-2
EPI_ISL_2619178	Swedish national genomic surveillance program of SARS-CoV-2	The Public Health Agency of Sweden	Maximilian Riess, Maria Lind Karlberg, Alma Brolund, Swedish national genomic surveillance program of SARS-CoV-2
EPI_ISL_2619208	Swedish national genomic surveillance program of SARS-CoV-2	The Public Health Agency of Sweden	Maximilian Riess, Maria Lind Karlberg, Alma Brolund, Swedish national genomic surveillance program of SARS-CoV-2
EPI_ISL_2619266	Swedish national genomic surveillance program of SARS-CoV-2	The Public Health Agency of Sweden	Maximilian Riess, Maria Lind Karlberg, Alma Brolund, Swedish national genomic surveillance program of SARS-CoV-2
EPI_ISL_2619557	Swedish national genomic surveillance program of SARS-CoV-2	The Public Health Agency of Sweden	Maximilian Riess, Maria Lind Karlberg, Alma Brolund, Swedish national genomic surveillance program of SARS-CoV-2
EPI_ISL_2619581	Swedish national genomic surveillance program of SARS-CoV-2	The Public Health Agency of Sweden	Maximilian Riess, Maria Lind Karlberg, Alma Brolund, Swedish national genomic surveillance program of SARS-CoV-2
EPI_ISL_2619600	Swedish national genomic surveillance program of SARS-CoV-2	The Public Health Agency of Sweden	Maximilian Riess, Maria Lind Karlberg, Alma Brolund, Swedish national genomic surveillance program of SARS-CoV-2
EPI_ISL_2620727	Genomik Solidaritas Indonesia Laboratorium	Genomik Solidaritas Indonesia Laboratorium	Dhahlia Agustina Cahyono, Alfin Mohammad Abdillah, Normastuti Adhini Tantyo, Carissa Sintca Wijaya, Vania Gavrila Wikasa, Ahmad Zoebad Foeady, Annisa Muthiah Sukirman, Gracia Felias Enos Korompis, Anuraj Shankar, Meutia Ayuputeri Kumaheri, Ariel Pradipta
EPI_ISL_2620888	Iressef Genomics lab	IRESSEF	Souleymane MBOUP, Abdou PADANE , Khadim GUEYE, Diabou Diagne , Samba Ndiour, Papa Alassane DIAW, Birahim Piere NDIAYE, Barada CISSE, Aminata MBOUP, Moustapha MBOW, Ndeye Coumba Toure KANE, Nafisatou LEYE, Gora LO, Ambroise AHOUIDI , Astou Gaye GAYE, Aminata DIA, Yacine DIA
EPI_ISL_2620889	Iressef Genomics lab	IRESSEF	Souleymane MBOUP, Abdou PADANE , Khadim GUEYE, Diabou Diagne , Samba Ndiour, Papa Alassane DIAW, Birahim Piere NDIAYE, Barada CISSE, Aminata MBOUP, Moustapha MBOW, Ndeye Coumba Toure KANE, Nafisatou LEYE, Gora LO, Ambroise AHOUIDI , Astou Gaye GAYE, Aminata DIA, Yacine DIA
EPI_ISL_2620893	National Institute of Public Health	State Veterinary Institute Prague	Nagy,A;Jirincova,H;Suri,T;Trnka,D;Vecerova,J
EPI_ISL_2620897	National Institute of Public Health	State Veterinary Institute Prague	Nagy,A;Jirincova,H;Suri,T;Trnka,D;Vecerova,J
EPI_ISL_2621135	Sedgefield Clinic wc SGE	NHLS/UCT	Arash Iranzadeh, Deelan Doolabh, Lynn Tyers, Bruna Galvao, Innocent Mudau, Marvin Hsiao, Gert Marais, Diana Hardie, Stephen Korsman, Carolyn Williamson
EPI_ISL_2621139	Sedgefield Clinic wc SGE	NHLS/UCT	Arash Iranzadeh, Deelan Doolabh, Lynn Tyers, Bruna Galvao, Innocent Mudau, Marvin Hsiao, Gert Marais, Diana Hardie, Stephen Korsman, Carolyn Williamson
EPI_ISL_2621572	Microbiological Diagnostic Unit - Public Health Laboratory (MDU-PHL)	Microbiological Diagnostic Unit - Public Health Laboratory (MDU-PHL)	Seemann T., Sait, M.L., Sherry, N.L.
EPI_ISL_2621654	Clinical Microbiology, Infection Prevention and Control	Section for Molecular Diagnostics	Björn Hallström, Jonas Björkman
EPI_ISL_2621655	Clinical Microbiology, Infection Prevention and Control	Section for Molecular Diagnostics	Björn Hallström, Jonas Björkman
EPI_ISL_2621679	The Caribbean Public Health Agency	Carrington Lab, Department of Preclinical Sciences, Faculty of Medical Sciences, The University of the West Indies	Nikita S. D. Sahadeo, Arianne Brown-Jordan, Sarah Hill, Vernie Ramkissoon, Anushka Ramjag, Kenneth George, Avery Hinds, Karla Georges, Risha Singh, SueMin Nathaniel, Nuno Faria, Oliver Pybus, Christopher Oura, Gabriel Escobar, Christine V. F. Carrington
EPI_ISL_2621680	The Caribbean Public Health Agency	Carrington Lab, Department of Preclinical Sciences, Faculty of Medical Sciences, The University of the West Indies	Nikita S. D. Sahadeo, Arianne Brown-Jordan, Sarah Hill, Vernie Ramkissoon, Anushka Ramjag, Kenneth George, Avery Hinds, Karla Georges, Risha Singh, SueMin Nathaniel, Nuno Faria, Oliver Pybus, Christopher Oura, Gabriel Escobar, Christine V. F. Carrington
EPI_ISL_2621681	The Caribbean Public Health Agency	Carrington Lab, Department of Preclinical Sciences, Faculty of Medical Sciences, The University of the West Indies	Nikita S. D. Sahadeo, Arianne Brown-Jordan, Sarah Hill, Vernie Ramkissoon, Anushka Ramjag, Kenneth George, Avery Hinds, Karla Georges, Risha Singh, SueMin Nathaniel, Nuno Faria, Oliver Pybus, Christopher Oura, Gabriel Escobar, Christine V. F. Carrington
EPI_ISL_2621749	SARS-CoV-2 testing team, National Institute of Infectious Diseases	Pathogen Genomics Center, National Institute of Infectious Diseases	Tsuyoshi Sekizuka, Kentaro Itokawa, Rina Tanaka, Masanori Hashino, Nozomu Hanaoka, Masumichi Saito, Naomi Nojiri, Hazuka Y Furihata, Sana Uchikoba, Hiromizu Takahashi, Tsuguto Fujimoto, Makoto Kuroda
EPI_ISL_2621756	SARS-CoV-2 testing team, National Institute of Infectious Diseases	Pathogen Genomics Center, National Institute of Infectious Diseases	Tsuyoshi Sekizuka, Kentaro Itokawa, Rina Tanaka, Masanori Hashino, Nozomu Hanaoka, Masumichi Saito, Naomi Nojiri, Hazuka Y Furihata, Sana Uchikoba, Hiromizu Takahashi, Tsuguto Fujimoto, Makoto Kuroda
EPI_ISL_2621759	SARS-CoV-2 testing team, National Institute of Infectious Diseases	Pathogen Genomics Center, National Institute of Infectious Diseases	Tsuyoshi Sekizuka, Kentaro Itokawa, Rina Tanaka, Masanori Hashino, Nozomu Hanaoka, Masumichi Saito, Naomi Nojiri, Hazuka Y Furihata, Sana Uchikoba, Hiromizu Takahashi, Tsuguto Fujimoto, Makoto Kuroda
EPI_ISL_2621762	SARS-CoV-2 testing team, National Institute of Infectious Diseases	Pathogen Genomics Center, National Institute of Infectious Diseases	Tsuyoshi Sekizuka, Kentaro Itokawa, Rina Tanaka, Masanori Hashino, Nozomu Hanaoka, Masumichi Saito, Naomi Nojiri, Hazuka Y Furihata, Sana Uchikoba, Hiromizu Takahashi, Tsuguto Fujimoto, Makoto Kuroda
EPI_ISL_2621764	SARS-CoV-2 testing team, National Institute of Infectious Diseases	Pathogen Genomics Center, National Institute of Infectious Diseases	Tsuyoshi Sekizuka, Kentaro Itokawa, Rina Tanaka, Masanori Hashino, Nozomu Hanaoka, Masumichi Saito, Naomi Nojiri, Hazuka Y Furihata, Sana Uchikoba, Hiromizu Takahashi, Tsuguto Fujimoto, Makoto Kuroda
EPI_ISL_2621768	SARS-CoV-2 testing team, National Institute of Infectious Diseases	Pathogen Genomics Center, National Institute of Infectious Diseases	Tsuyoshi Sekizuka, Kentaro Itokawa, Rina Tanaka, Masanori Hashino, Nozomu Hanaoka, Masumichi Saito, Naomi Nojiri, Hazuka Y Furihata, Sana Uchikoba, Hiromizu Takahashi, Tsuguto Fujimoto, Makoto Kuroda
EPI_ISL_2621770	SARS-CoV-2 testing team, National Institute of Infectious Diseases	Pathogen Genomics Center, National Institute of Infectious Diseases	Tsuyoshi Sekizuka, Kentaro Itokawa, Rina Tanaka, Masanori Hashino, Nozomu Hanaoka, Masumichi Saito, Naomi Nojiri, Hazuka Y Furihata, Sana Uchikoba, Hiromizu Takahashi, Tsuguto Fujimoto, Makoto Kuroda
EPI_ISL_2621929	National Public Health Laboratory, National Centre for Infectious Diseases	National Public Health Laboratory, National Centre for Infectious Diseases	Tze Minn Mak, Zhenyang Zhou, Royce Ang, Lin Cui, Raymond Tzer Pin Lin
EPI_ISL_2621931	National Public Health Laboratory, National Centre for Infectious Diseases	National Public Health Laboratory, National Centre for Infectious Diseases	Tze Minn Mak, Zhenyang Zhou, Royce Ang, Lin Cui, Raymond Tzer Pin Lin
EPI_ISL_2621934	National Public Health Laboratory, National Centre for Infectious Diseases	National Public Health Laboratory, National Centre for Infectious Diseases	Tze Minn Mak, Zhenyang Zhou, Royce Ang, Lin Cui, Raymond Tzer Pin Lin
EPI_ISL_2621957	National Public Health Laboratory, National Centre for Infectious Diseases	National Public Health Laboratory, National Centre for Infectious Diseases	Tze Minn Mak, Zhenyang Zhou, Royce Ang, Lin Cui, Raymond Tzer Pin Lin
EPI_ISL_2621960	National Public Health Laboratory, National Centre for Infectious Diseases	National Public Health Laboratory, National Centre for Infectious Diseases	Tze Minn Mak, Zhenyang Zhou, Royce Ang, Lin Cui, Raymond Tzer Pin Lin
EPI_ISL_2622082	Communicable Disease Laboratory, Public Health Directorate	Communicable Disease Laboratory, Public Health Directorate	Alwasti,H., AlHujairi,Z., AlAbbas,Z., Marhoon,A., Almoamen,G.
EPI_ISL_2622084	Communicable Disease Laboratory, Public Health Directorate	Communicable Disease Laboratory, Public Health Directorate	Alwasti,H., AlHujairi,Z., AlAbbas,Z., Marhoon,A., Almoamen,G.
EPI_ISL_2622086	Communicable Disease Laboratory, Public Health Directorate	Communicable Disease Laboratory, Public Health Directorate	Alwasti,H., AlHujairi,Z., AlAbbas,Z., Marhoon,A., Almoamen,G.
EPI_ISL_2622087	Communicable Disease Laboratory, Public Health Directorate	Communicable Disease Laboratory, Public Health Directorate	Alwasti,H., AlHujairi,Z., AlAbbas,Z., Marhoon,A., Almoamen,G.
EPI_ISL_2622103	CHUV	Laboratory of genomics and metagenomics	Trestan Pillonel, Damien Jacot, Sébastien Aeby, Gilbert Greub, Claire Bertelli
EPI_ISL_2623584	Northumbria University / South Tees Hospitals NHS Foundation Trust / North Cumbria Integrated Care NHS Foundation Trust / North Tees and Hartlepool NHS Foundation Trust / Newcastle Hospitals NHS Foundation Trust	COVID-19 Genomics UK (COG-UK) Consortium	Darren L Smith,Andrew Nelson,Matthew Bashton,Greg R Young,Joshua Loh,John Allan,Mohammad A Tariq,Giles S Holt,Gary Black,Wen C Yew,Lynn Dover,Paul Baker,Steve Liggett,Sarah Essex,Jane Greenaway,Debra Padgett,Clive Graham,Garren Scott,Edward Barton,Emma Swindells,Brendan Payne,Jennifer Collins,Yusri Taha,Gary Eltringham
EPI_ISL_2624945	Centre for Enzyme Innovation, University of Portsmouth / Translational Research Laboratory, Portsmouth Hospitals NHS Trust / Hampshire Hospitals NHS Foundation Trust / Bournemouth University / University Hospitals Dorset NHS Foundation Trust / Brighton and Sussex University Hospitals NHS Trust / Dartford and Gravesham NHS Trust / Isle of Wight NHS Trust / Maidstone and Tunbridge Wells NHS Trust /…	COVID-19 Genomics UK (COG-UK) Consortium	Samuel Robson, Angela Beckett, Salman Goudarzi, Christopher Fearn, Kate Cook, Katie Loveson, Sharon Glaysher, Scott Elliott, Kelly Bicknell, Sarah Wyllie, Allyson Lloyd, Robert Impey, Anoop Chauhan, Stephen Kidd, Nathan Moore, Nick Cortes, Claire Thomas, Anna Mantzaouratou, Sarah Buchan, Magdalena Barrow, Andrew Butt, Liz Sheridan, Jonnie Seymour, Dorian Crudgington, Ben Macklin, Mohammed Hassan-…
EPI_ISL_2625439	Virology Department, Sheffield Teaching Hospitals NHS Foundation Trust/Department of Infection, Immunity and Cardiovascular Disease, The Medical School, University of Sheffield	COVID-19 Genomics UK (COG-UK) Consortium	Thushan de Silva, Matthew Parker, Nikki Smith, Adri Angyal, Rebecca Brown, Luke Green, Rachel Tucker, Paul Parsons, Danielle Groves, Katie Johnson, Laura Carrilero, Alex Keeley, Dave Partridge, Matthew Wyles, Benjamin Lindsey, Mehmet Yavuz, Mohammad Raza, Cariad Evans
EPI_ISL_2626094	Cliniques universitaires Saint-Luc	UCLouvain/IREC/MBLG	Jean Ruelle, Bertrand Bearzatto, Benoit Kabamba Mukadi
EPI_ISL_2626176	HOSPITAL CAN MISSES	HOSPITAL UNIVERSITARIO SON ESPASES	Servicio de Microbiología, Hospital Universitario Son Espases
EPI_ISL_2626279	Molecular diagnostic laboratory of Federal Budget Institution of Science "Central Research Institute of Epidemiology" of The Federal Service on Customers' Rights Protection and Human Well-being Surveillance	Group of Genomics and Postgenomic Technologies of Central Research Institute of Epidemiology	Samoilov A.E., Kaptelova V.V., Korneenko E.V., Sinitsyn S.O., Saenko S.S., Nadtoka M.I., Speranskaya A.S., Tivanova E.V., Kondrasheva L.Y., Smirnova Y.S., Akimkin V.G.
EPI_ISL_2626319	Molecular diagnostic laboratory of Federal Budget Institution of Science "Central Research Institute of Epidemiology" of The Federal Service on Customers' Rights Protection and Human Well-being Surveillance	Group of Genomics and Postgenomic Technologies of Central Research Institute of Epidemiology	Samoilov A.E., Kaptelova V.V., Korneenko E.V., Sinitsyn S.O., Saenko S.S., Nadtoka M.I., Speranskaya A.S., Tivanova E.V., Kondrasheva L.Y., Smirnova Y.S., Akimkin V.G.
EPI_ISL_2626341	Molecular diagnostic laboratory of Federal Budget Institution of Science "Central Research Institute of Epidemiology" of The Federal Service on Customers' Rights Protection and Human Well-being Surveillance	Group of Genomics and Postgenomic Technologies of Central Research Institute of Epidemiology	Samoilov A.E., Kaptelova V.V., Korneenko E.V., Sinitsyn S.O., Saenko S.S., Nadtoka M.I., Speranskaya A.S., Tivanova E.V., Kondrasheva L.Y., Smirnova Y.S., Akimkin V.G.
EPI_ISL_2626393	Molecular diagnostic laboratory of Federal Budget Institution of Science "Central Research Institute of Epidemiology" of The Federal Service on Customers' Rights Protection and Human Well-being Surveillance	Group of Genomics and Postgenomic Technologies of Central Research Institute of Epidemiology	Samoilov A.E., Kaptelova V.V., Korneenko E.V., Sinitsyn S.O., Saenko S.S., Nadtoka M.I., Speranskaya A.S., Tivanova E.V., Kondrasheva L.Y., Smirnova Y.S., Akimkin V.G.
EPI_ISL_2626424	Molecular diagnostic laboratory of Federal Budget Institution of Science "Central Research Institute of Epidemiology" of The Federal Service on Customers' Rights Protection and Human Well-being Surveillance	Group of Genomics and Postgenomic Technologies of Central Research Institute of Epidemiology	Samoilov A.E., Kaptelova V.V., Korneenko E.V., Sinitsyn S.O., Saenko S.S., Nadtoka M.I., Speranskaya A.S., Tivanova E.V., Kondrasheva L.Y., Smirnova Y.S., Akimkin V.G.
EPI_ISL_2626597	Genomik Solidaritas Indonesia Laboratorium	Genomik Solidaritas Indonesia Laboratorium	Alfin Mohammad Abdillah, Normastuti Adhini Tantyo, Dhahlia Agustina Cahyono, Carissa Sintca Wijaya, Vania Gavrila Wikasa, Ahmad Zoebad Foeady, Annisa Muthiah Sukirman, Gracia Felias Enos Korompis, Anuraj Shankar, Meutia Ayuputeri Kumaheri, Ariel Pradipta
EPI_ISL_2626606	Genomik Solidaritas Indonesia Laboratorium	Genomik Solidaritas Indonesia Laboratorium	Alfin Mohammad Abdillah, Normastuti Adhini Tantyo, Dhahlia Agustina Cahyono, Carissa Sintca Wijaya, Vania Gavrila Wikasa, Ahmad Zoebad Foeady, Annisa Muthiah Sukirman, Gracia Felias Enos Korompis, Anuraj Shankar, Meutia Ayuputeri Kumaheri, Ariel Pradipta
EPI_ISL_2627368	Virology Laboratory, International Centre for Diarrhoeal Disease Research, Bangladesh (ICDDR,B)	Virology Laboratory, International Centre for Diarrhoeal Disease Research, Bangladesh (ICDDR,B)	Mohammad Enayet Hossain, Mojnu Miah, Rashedul Hasan, Md. Mahfuzur Rahman, Mohammed Ziaur Rahman, Mustafizur Rahman
EPI_ISL_2627369	Virology Laboratory, International Centre for Diarrhoeal Disease Research, Bangladesh (ICDDR,B)	Virology Laboratory, International Centre for Diarrhoeal Disease Research, Bangladesh (ICDDR,B)	Mohammad Enayet Hossain, Mojnu Miah, Rashedul Hasan, Md. Mahfuzur Rahman, Mohammed Ziaur Rahman, Mustafizur Rahman
EPI_ISL_2627372	Virology Laboratory, International Centre for Diarrhoeal Disease Research, Bangladesh (ICDDR,B)	Virology Laboratory, International Centre for Diarrhoeal Disease Research, Bangladesh (ICDDR,B)	Mohammad Enayet Hossain, Mojnu Miah, Rashedul Hasan, Md. Mahfuzur Rahman, Mohammed Ziaur Rahman, Mustafizur Rahman
EPI_ISL_2627383	Virology Laboratory, International Centre for Diarrhoeal Disease Research, Bangladesh (ICDDR,B)	Virology Laboratory, International Centre for Diarrhoeal Disease Research, Bangladesh (ICDDR,B)	Mohammad Enayet Hossain, Mojnu Miah, Rashedul Hasan, Md. Mahfuzur Rahman, Mohammed Ziaur Rahman, Mustafizur Rahman
EPI_ISL_2627384	Virology Laboratory, International Centre for Diarrhoeal Disease Research, Bangladesh (ICDDR,B)	Virology Laboratory, International Centre for Diarrhoeal Disease Research, Bangladesh (ICDDR,B)	Mohammad Enayet Hossain, Mojnu Miah, Rashedul Hasan, Md. Mahfuzur Rahman, Mohammed Ziaur Rahman, Mustafizur Rahman
EPI_ISL_2627388	Virology Laboratory, International Centre for Diarrhoeal Disease Research, Bangladesh (ICDDR,B)	Virology Laboratory, International Centre for Diarrhoeal Disease Research, Bangladesh (ICDDR,B)	Mohammad Enayet Hossain, Mojnu Miah, Rashedul Hasan, Md. Mahfuzur Rahman, Mohammed Ziaur Rahman, Mustafizur Rahman
EPI_ISL_2627389	Virology Laboratory, International Centre for Diarrhoeal Disease Research, Bangladesh (ICDDR,B)	Virology Laboratory, International Centre for Diarrhoeal Disease Research, Bangladesh (ICDDR,B)	Mohammad Enayet Hossain, Mojnu Miah, Rashedul Hasan, Md. Mahfuzur Rahman, Mohammed Ziaur Rahman, Mustafizur Rahman
EPI_ISL_2627392	Virology Laboratory, International Centre for Diarrhoeal Disease Research, Bangladesh (ICDDR,B)	Virology Laboratory, International Centre for Diarrhoeal Disease Research, Bangladesh (ICDDR,B)	Mohammad Enayet Hossain, Mojnu Miah, Rashedul Hasan, Md. Mahfuzur Rahman, Mohammed Ziaur Rahman, Mustafizur Rahman
EPI_ISL_2627553	National Public Health Laboratory, National Centre for Infectious Diseases	National Public Health Laboratory, National Centre for Infectious Diseases	Tze Minn Mak, Katherine Ching, Zhenyang Zhou, Royce Ang, Lin Cui, Raymond Tzer Pin Lin
EPI_ISL_2627726	National Virus Reference Laboratory	National Virus Reference Laboratory	Zoe Yandle, Charlene Bennett, Gabriel Gonzalez, Michael Carr, Jonathan Dean, Cillian F De Gascun
EPI_ISL_2628074	Platform BIS UZA/UAntwerpen	Labo Klinische Biologie, UZA	Marie Le Mercier, Jasmine Coppens, Basil Britto Xavier, Christine Lammens, Veerle Matheeussen, Herman Goossens
EPI_ISL_2628691	UNILABS	Instituto Nacional de Saude (INSA)	Borges et al
EPI_ISL_2628737	UNILABS	Instituto Nacional de Saude (INSA)	Borges et al
EPI_ISL_2629481	LABORATOIRE FORTE BIO ST PAUL LES DAX	CNR Virus des Infections Respiratoires - France SUD	Antonin Bal, Gregory Destras, Gwendolyne Burfin, Hadrien Regue, Quentin Semanas, Martine Valette, Bruno Lina, Laurence Josset
EPI_ISL_2629491	AX BIO OCEAN	CNR Virus des Infections Respiratoires - France SUD	Antonin Bal, Gregory Destras, Gwendolyne Burfin, Hadrien Regue, Quentin Semanas, Martine Valette, Bruno Lina, Laurence Josset
EPI_ISL_2631470	RSUD Karawang	Indonesian Institute of Sciences (LIPI)/National Agency of Research and Innovation (BRIN) and National Institute of Health Research and Development (NIHRD)	Herjuno A. Nugroho, Idris, Sri Swasthikawati, Isa Nuryana, Indriawati, Yuliawati, Listiana Oktavia, Gita Syahputra, Andri Wardiana, Syam B. Iryanto, Yayuk Sri Rahayu, Subangkit, Vivi Setiawaty Puspita Lisdiyanti
EPI_ISL_2632567	Bioscientia Labor Wermsdorf	Robert Koch Institute	unknown
EPI_ISL_2633435	MVZ für Laboratoriumsmedizin und Mikrobiologie Würzburg	Robert Koch Institute	unknown
EPI_ISL_2635894	Limbach - MVZ Gemeinschaftslabor Suhl	Robert Koch Institute	unknown
EPI_ISL_2636166	Israel Central Virology laboratory	Israel National Consortium for SARS-CoV-2 sequencing	Neta Zuckerman, Efrat Dahan Bucris, Michal Mandelboim, Dana Bar-Ilan, Miranda Geva, Oran Erster, Efrat Glick-Saar, Omri Nayshool, Gideon Rechavi, Ella Mendelson, Orna Mor
EPI_ISL_2636241	Israel Central Virology laboratory	Israel National Consortium for SARS-CoV-2 sequencing	Neta Zuckerman, Efrat Dahan Bucris, Michal Mandelboim, Dana Bar-Ilan, Miranda Geva, Oran Erster, Efrat Glick-Saar, Omri Nayshool, Gideon Rechavi, Ella Mendelson, Orna Mor
EPI_ISL_2636326	Israel Central Virology laboratory	Israel National Consortium for SARS-CoV-2 sequencing	Neta Zuckerman, Efrat Dahan Bucris, Michal Mandelboim, Dana Bar-Ilan, Miranda Geva, Oran Erster, Efrat Glick-Saar, Omri Nayshool, Gideon Rechavi, Ella Mendelson, Orna Mor
EPI_ISL_2636361	Israel Central Virology laboratory	Israel National Consortium for SARS-CoV-2 sequencing	Neta Zuckerman, Efrat Dahan Bucris, Michal Mandelboim, Dana Bar-Ilan, Miranda Geva, Oran Erster, Efrat Glick-Saar, Omri Nayshool, Gideon Rechavi, Ella Mendelson, Orna Mor
EPI_ISL_2636379	Israel Central Virology laboratory	Israel National Consortium for SARS-CoV-2 sequencing	Neta Zuckerman, Efrat Dahan Bucris, Michal Mandelboim, Dana Bar-Ilan, Miranda Geva, Oran Erster, Efrat Glick-Saar, Omri Nayshool, Gideon Rechavi, Ella Mendelson, Orna Mor
EPI_ISL_2636385	Israel Central Virology laboratory	Israel National Consortium for SARS-CoV-2 sequencing	Neta Zuckerman, Efrat Dahan Bucris, Michal Mandelboim, Dana Bar-Ilan, Miranda Geva, Oran Erster, Efrat Glick-Saar, Omri Nayshool, Gideon Rechavi, Ella Mendelson, Orna Mor
EPI_ISL_2636394	Israel Central Virology laboratory	Israel National Consortium for SARS-CoV-2 sequencing	Neta Zuckerman, Efrat Dahan Bucris, Michal Mandelboim, Dana Bar-Ilan, Miranda Geva, Oran Erster, Efrat Glick-Saar, Omri Nayshool, Gideon Rechavi, Ella Mendelson, Orna Mor
EPI_ISL_2636396	Israel Central Virology laboratory	Israel National Consortium for SARS-CoV-2 sequencing	Neta Zuckerman, Efrat Dahan Bucris, Michal Mandelboim, Dana Bar-Ilan, Miranda Geva, Oran Erster, Efrat Glick-Saar, Omri Nayshool, Gideon Rechavi, Ella Mendelson, Orna Mor
EPI_ISL_2637010	Bioscientia Labor Wermsdorf	Robert Koch Institute	unknown
EPI_ISL_2637034	Bioscientia Labor Wermsdorf	Robert Koch Institute	unknown
EPI_ISL_2637204	IMD - MVZ Labor Greifswald	Robert Koch Institute	unknown
EPI_ISL_2637224	Department of Microbiology, Yamanashi Institute for Public Health and Environment	Genome Analysis Center, Yamanashi Central Hospital	Yosuke Hirotsu
EPI_ISL_2637244	Hospital Universitari Bellvitge	Microbiology Department	Sara Marti, Aida Gonzalez-Diaz, Laura Calatayud, Jordi Niubó, Miguel Fernandez-Huerta, Carmen Ardanuy, Jordi Camara, M Angeles Domínguez
EPI_ISL_2637250	CLILAB	Microbiology Department	Sara Marti, Aida Gonzalez-Diaz, Laura Calatayud, Jordi Niubó, Miguel Fernandez-Huerta, Carmen Ardanuy, Jordi Camara, M Angeles Domínguez
EPI_ISL_2637377	Hospital Universitari Bellvitge	Microbiology Department	Sara Marti, Aida Gonzalez-Diaz, Laura Calatayud, Jordi Niubó, Miguel Fernandez-Huerta, Carmen Ardanuy, Jordi Camara, M Angeles Domínguez
EPI_ISL_2638113	AULSS 2 Marca Trevigiana	Istituto Zooprofilattico Sperimentale delle Venezie	Adelaide Milani, Alessia Schivo, Annalisa Salviato, Elisa Palumbo, Erika Giorgia Quaranta, Luca Tassoni, Ambra Pastori, Edoardo Giussani, Alice Fusaro, Isabella Monne, Calogero Terregino, Antonia Ricci
EPI_ISL_2638128	AULSS 2 Marca Trevigiana	Istituto Zooprofilattico Sperimentale delle Venezie	Adelaide Milani, Alessia Schivo, Annalisa Salviato, Elisa Palumbo, Erika Giorgia Quaranta, Luca Tassoni, Ambra Pastori, Edoardo Giussani, Alice Fusaro, Isabella Monne, Calogero Terregino, Antonia Ricci
EPI_ISL_2639518	Lighthouse Lab in Alderley Park	Wellcome Sanger Institute for the COVID-19 Genomics UK (COG-UK) Consortium	Jacquelyn Wynn, Mairead Hyland, The Lighthouse Lab in Alderley Park and Alex Alderton, Roberto Amato, Jeffrey Barrett, Sonia Goncalves, Ewan Harrison, David K. Jackson, Ian Johnston, Dominic Kwiatkowski, Cordelia Langford, John Sillitoe on behalf of the Wellcome Sanger Institute COVID-19 Surveillance Team
EPI_ISL_2639873	Lighthouse Lab in Alderley Park	Wellcome Sanger Institute for the COVID-19 Genomics UK (COG-UK) Consortium	Jacquelyn Wynn, Mairead Hyland, The Lighthouse Lab in Alderley Park and Alex Alderton, Roberto Amato, Jeffrey Barrett, Sonia Goncalves, Ewan Harrison, David K. Jackson, Ian Johnston, Dominic Kwiatkowski, Cordelia Langford, John Sillitoe on behalf of the Wellcome Sanger Institute COVID-19 Surveillance Team
EPI_ISL_2640474	Lighthouse Lab in Alderley Park	Wellcome Sanger Institute for the COVID-19 Genomics UK (COG-UK) Consortium	Jacquelyn Wynn, Mairead Hyland, The Lighthouse Lab in Alderley Park and Alex Alderton, Roberto Amato, Jeffrey Barrett, Sonia Goncalves, Ewan Harrison, David K. Jackson, Ian Johnston, Dominic Kwiatkowski, Cordelia Langford, John Sillitoe on behalf of the Wellcome Sanger Institute COVID-19 Surveillance Team
EPI_ISL_2641869	Istituto Zooprofilattico Sperimentale del Mezzogiorno	Telethon Institute of Genetics and Medicine (TIGEM)	Antonio Grimaldi Patrizia Annunziata Francesco Panariello Biancamaria Pierri Claudia Tiberio Teresa Giuliano Valentina Bouche Chiara Colantuono Maria Concetta Cuomo Denise Di Concilio Lucio Di Filippo Anna Manfredi Marcello Salvi Antonio Limone Luigi Atripaldi Pellegrino Cerino Andrea Ballabio Davide Cacchiarelli
EPI_ISL_2641979	Istituto Zooprofilattico Sperimentale del Mezzogiorno	Telethon Institute of Genetics and Medicine (TIGEM)	Antonio Grimaldi Patrizia Annunziata Francesco Panariello Biancamaria Pierri Claudia Tiberio Teresa Giuliano Valentina Bouche Chiara Colantuono Maria Concetta Cuomo Denise Di Concilio Lucio Di Filippo Anna Manfredi Marcello Salvi Antonio Limone Luigi Atripaldi Pellegrino Cerino Andrea Ballabio Davide Cacchiarelli
EPI_ISL_2641992	Istituto Zooprofilattico Sperimentale del Mezzogiorno	Telethon Institute of Genetics and Medicine (TIGEM)	Antonio Grimaldi Patrizia Annunziata Francesco Panariello Biancamaria Pierri Claudia Tiberio Teresa Giuliano Valentina Bouche Chiara Colantuono Maria Concetta Cuomo Denise Di Concilio Lucio Di Filippo Anna Manfredi Marcello Salvi Antonio Limone Luigi Atripaldi Pellegrino Cerino Andrea Ballabio Davide Cacchiarelli
EPI_ISL_2644451	Institute of Microbiology and Immunology, Faculty of Medicine, University of Ljubljana	Institute of Microbiology and Immunology, Faculty of Medicine, University of Ljubljana	Alen Suljič, Samo Zakotnik, Tomaž Mark Zorec, Matic Brvar, Doroteja Vlaj, Andraž Celar, Dominika Šturm, Patricija Pozvek, Špela Pleh, Miša Korva, Mario Poljak, Tatjana Avšič – Županc
EPI_ISL_2644777	Nacionalinis maisto ir veterinarijos rizikos vertinimo institutas	Institute of Biotechnology, Life Sciences Center, Vilnius University	Emilija Vasiliunaite; Milda Norkiene; Danguole Ziogiene; Albertas Timinskas; Alma Gedvilaite
EPI_ISL_2644785	UAB Medicina practica laboratorija	Institute of Biotechnology, Life Sciences Center, Vilnius University	Emilija Vasiliunaite; Milda Norkiene; Danguole Ziogiene; Albertas Timinskas; Alma Gedvilaite
EPI_ISL_2644901	Fimlab Laboratoriot Oy Tampere	Expert Microbiology, National Institute for Health and Welfare	Soile Blomqvist, Jani Halkilahti, Kirsi Liitsola, Haider al-Hello, Päivi Laurila, Erika Lindh, Teemu Smura, Ravi Kant, Phuoc Truong, Olli Vapalahti, Sari Hannula, Pekka Ellonen, Niina Ikonen, Carita Savolainen-Kopra
EPI_ISL_2645040	NordLab Oulu	Expert Microbiology, National Institute for Health and Welfare	Soile Blomqvist, Jani Halkilahti, Kirsi Liitsola, Haider al-Hello, Päivi Laurila, Erika Lindh, Teemu Smura, Ravi Kant, Phuoc Truong, Olli Vapalahti, Sari Hannula, Pekka Ellonen, Niina Ikonen, Carita Savolainen-Kopra
EPI_ISL_2645156	NordLab Oulu	Expert Microbiology, National Institute for Health and Welfare	Soile Blomqvist, Jani Halkilahti, Kirsi Liitsola, Haider al-Hello, Päivi Laurila, Erika Lindh, Teemu Smura, Ravi Kant, Phuoc Truong, Olli Vapalahti, Sari Hannula, Pekka Ellonen, Niina Ikonen, Carita Savolainen-Kopra
EPI_ISL_2645187	SataDiag	Expert Microbiology, National Institute for Health and Welfare	Soile Blomqvist, Jani Halkilahti, Kirsi Liitsola, Haider al-Hello, Päivi Laurila, Erika Lindh, Teemu Smura, Ravi Kant, Phuoc Truong, Olli Vapalahti, Sari Hannula, Pekka Ellonen, Niina Ikonen, Carita Savolainen-Kopra
EPI_ISL_2645217	Fimlab Laboratoriot Oy Tampere	Expert Microbiology, National Institute for Health and Welfare	Soile Blomqvist, Jani Halkilahti, Kirsi Liitsola, Haider al-Hello, Päivi Laurila, Erika Lindh, Teemu Smura, Ravi Kant, Phuoc Truong, Olli Vapalahti, Sari Hannula, Pekka Ellonen, Niina Ikonen, Carita Savolainen-Kopra
EPI_ISL_2645273	Royal GD	Royal GD	Remco Dijkman
EPI_ISL_2645411	Laboratorio Central de Saude Publica do Estado Maranhao (LACEN-MA)	Laboratory of Respiratory Viruses and Measles, Oswaldo Cruz Institute, FIOCRUZ	Paola Resende, Luciana Appolinario, Fernando Motta, Anna Carolina Paixao, Ana Carolina Mendonca, Alice Sampaio Rocha, Taina Venas, Elisa Cavalcante Pereira, Renata Serrano Lopes, Lidio Gonçalves Lima Neto, Marilda Siqueira on behalf of the Fiocruz COVID-19 Genomic Surveillance Network
EPI_ISL_2645416	Laboratorio Central de Saude Publica do Estado Maranhao (LACEN-MA)	Laboratory of Respiratory Viruses and Measles, Oswaldo Cruz Institute, FIOCRUZ	Paola Resende, Alex Pauvolid-Corrêa, Mia Ferreira de Araujo, Ana Beatriz Machado Lima, Luciana Appolinario, Fernando Motta, Anna Carolina Paixao, Ana Carolina Mendonca, Alice Sampaio Rocha, Taina Venas, Elisa Cavalcante Pereira, Renata Serrano Lopes, Lidio Gonçalves Lima Neto, Marilda Siqueira on behalf of the Fiocruz COVID-19 Genomic Surveillance Network
EPI_ISL_2645418	Laboratorio Central de Saude Publica do Estado do Maranhao (LACEN-MA)	Laboratory of Respiratory Viruses and Measles, Oswaldo Cruz Institute, FIOCRUZ	Paola Resende, Alex Pauvolid-Corrêa, Mia Ferreira de Araujo, Ana Beatriz Machado Lima, Luciana Appolinario, Fernando Motta, Anna Carolina Paixao, Ana Carolina Mendonca, Alice Sampaio Rocha, Taina Venas, Elisa Cavalcante Pereira, Renata Serrano Lopes, Lidio Gonçalves Lima Neto, Marilda Siqueira on behalf of the Fiocruz COVID-19 Genomic Surveillance Network
EPI_ISL_2645958	UNILABS	Instituto Nacional de Saude (INSA)	Borges et al
EPI_ISL_2645989	UNILABS	Instituto Nacional de Saude (INSA)	Borges et al
EPI_ISL_2646031	UNILABS	Instituto Nacional de Saude (INSA)	Borges et al
EPI_ISL_2646042	UNILABS	Instituto Nacional de Saude (INSA)	Borges et al
EPI_ISL_2646062	UNILABS	Instituto Nacional de Saude (INSA)	Borges et al
EPI_ISL_2646067	UNILABS	Instituto Nacional de Saude (INSA)	Borges et al
EPI_ISL_2646118	UNILABS	Instituto Nacional de Saude (INSA)	Borges et al
EPI_ISL_2646243	Cerballiance-Provence	Cerba lab	Emmanuel Lecorche, Sabine Trombert-Paolantoni, Aude Lessenne, Kader Merah, Thierry Collin, Laura Verdurme, Patrice Herisson, Stéphanie Haïm-Boukobza, Bénédicte Roquebert
EPI_ISL_2646252	Cerballiance-Paris	Cerba lab	Emmanuel Lecorche, Sabine Trombert-Paolantoni, Aude Lessenne, Kader Merah, Thierry Collin, Laura Verdurme, Patrice Herisson, Stéphanie Haïm-Boukobza, Bénédicte Roquebert
EPI_ISL_2646271	Kuate	Cerba lab	Emmanuel Lecorche, Sabine Trombert-Paolantoni, Aude Lessenne, Kader Merah, Thierry Collin, Laura Verdurme, Patrice Herisson, Stéphanie Haïm-Boukobza, Bénédicte Roquebert
EPI_ISL_2647094	Mako Medical	Centers for Disease Control and Prevention Division of Viral Diseases, Pathogen Discovery	Dakota Howard, Dhwani Batra, Peter W. Cook, Kara Moser, Adrian Paskey, Jason Caravas, Benjamin Rambo-Martin, Shatavia Morrison, Christopher Gulvick, Scott Sammons, Yvette Unoarumhi, Darlene Wagner, Matthew Schmerer,Matthew Tugwell, Lauren Moon, Clinton R. Paden, Duncan MacCannell
EPI_ISL_2647819	Mako Medical	Centers for Disease Control and Prevention Division of Viral Diseases, Pathogen Discovery	Dakota Howard, Dhwani Batra, Peter W. Cook, Kara Moser, Adrian Paskey, Jason Caravas, Benjamin Rambo-Martin, Shatavia Morrison, Christopher Gulvick, Scott Sammons, Yvette Unoarumhi, Darlene Wagner, Matthew Schmerer,Matthew Tugwell, Lauren Moon, Clinton R. Paden, Duncan MacCannell
EPI_ISL_2648228	Kasane Primary Hospital Laboratory	Botswana Harvard HIV Reference Laboratory	Sikhulile Moyo, Wonderful T. Choga, Dorcas Maruapula, Agnes Karutwaeng, Rose Munyere, Keoratile Ntshambiwa, Thongbotho Mphoyakgosi, Boitumelo Zuze, Botshelo Radibe, Legodile Kooepile, Ontlametse T. Bareng, Roger Shapiro, Shahin Lockman, Joseph Makhema, Madisa Mine, Mosepele Mosepele, Simani Gaseitsiwe
EPI_ISL_2648235	Kasane Primary Hospital Laboratory	Botswana Harvard HIV Reference Laboratory	Sikhulile Moyo, Wonderful T. Choga, Dorcas Maruapula, Agnes Karutwaeng, Rose Munyere, Keoratile Ntshambiwa, Thongbotho Mphoyakgosi, Boitumelo Zuze, Botshelo Radibe, Legodile Kooepile, Ontlametse T. Bareng, Roger Shapiro, Shahin Lockman, Joseph Makhema, Madisa Mine, Mosepele Mosepele, Simani Gaseitsiwe
EPI_ISL_2649677	National Virus Reference Laboratory	National Virus Reference Laboratory	Zoe Yandle, Charlene Bennett, Gabriel Gonzalez, Michael Carr, Jonathan Dean, Cillian F De Gascun
EPI_ISL_2649700	National Virus Reference Laboratory	National Virus Reference Laboratory	Zoe Yandle, Charlene Bennett, Gabriel Gonzalez, Michael Carr, Jonathan Dean, Cillian F De Gascun
EPI_ISL_2649992	Tuanku Ampuan Najihah Hospital, Kuala Pilah	Institute for Medical Research, Infectious Disease Research Centre, National Institutes of Health, Ministry of Health Malaysia	Suppiah J, Kamel K, Mohd Zawawi Z, Azizan MA, Ramly N, Robert F, Thayan R
EPI_ISL_2650012	Area of Virology, Serology and Virology Division (SAViD), New South Wales Health Pathology Randwick	Virology Research Laboratory; Area of Virology, Serology and Virology Division (SAViD), New South Wales Health Pathology Randwick	Foster, C.; Au, J.; Ruiz Silva, M.; Deveson, I.; Bull, R.; Van Hal, S.; Rawlinson, W.
EPI_ISL_2650017	LabPLUS	Institute of Environmental Science and Research (ESR)	Rachel Boyle, SallyAnn Harbison, Olivia Stroeven, Xiaoyun Ren, Matt Storey, Nikki Freed, Muhammad Faisal, Jing Wang, Hermes Perez, Anja Werno, Antje van der Linden, Arlo Upton, Chris Mansell, David Hammer, Dragana Drinkovic, Gary McAuliffe, Hana Sofia Andersson, James Ussher, Jill Sherwood, Josh Freeman, Julia Howard, Juliet Elvy, Mary DeAlmeida, Matt Blakiston, Matthew Rogers, Max Bloomfield, Mi…
EPI_ISL_2650019	Middlemore Hospital	Institute of Environmental Science and Research (ESR)	Rachel Boyle, SallyAnn Harbison, Olivia Stroeven, Xiaoyun Ren, Matt Storey, Nikki Freed, Muhammad Faisal, Jing Wang, Hermes Perez, Anja Werno, Antje van der Linden, Arlo Upton, Chris Mansell, David Hammer, Dragana Drinkovic, Gary McAuliffe, Hana Sofia Andersson, James Ussher, Jill Sherwood, Josh Freeman, Julia Howard, Juliet Elvy, Mary DeAlmeida, Matt Blakiston, Matthew Rogers, Max Bloomfield, Mi…
EPI_ISL_2650020	LabPLUS	Institute of Environmental Science and Research (ESR)	Rachel Boyle, SallyAnn Harbison, Olivia Stroeven, Xiaoyun Ren, Matt Storey, Nikki Freed, Muhammad Faisal, Jing Wang, Hermes Perez, Anja Werno, Antje van der Linden, Arlo Upton, Chris Mansell, David Hammer, Dragana Drinkovic, Gary McAuliffe, Hana Sofia Andersson, James Ussher, Jill Sherwood, Josh Freeman, Julia Howard, Juliet Elvy, Mary DeAlmeida, Matt Blakiston, Matthew Rogers, Max Bloomfield, Mi…
EPI_ISL_2650021	LabPLUS	Institute of Environmental Science and Research (ESR)	Rachel Boyle, SallyAnn Harbison, Olivia Stroeven, Xiaoyun Ren, Matt Storey, Nikki Freed, Muhammad Faisal, Jing Wang, Hermes Perez, Anja Werno, Antje van der Linden, Arlo Upton, Chris Mansell, David Hammer, Dragana Drinkovic, Gary McAuliffe, Hana Sofia Andersson, James Ussher, Jill Sherwood, Josh Freeman, Julia Howard, Juliet Elvy, Mary DeAlmeida, Matt Blakiston, Matthew Rogers, Max Bloomfield, Mi…
EPI_ISL_2650022	LabPLUS	Institute of Environmental Science and Research (ESR)	Rachel Boyle, SallyAnn Harbison, Olivia Stroeven, Xiaoyun Ren, Matt Storey, Nikki Freed, Muhammad Faisal, Jing Wang, Hermes Perez, Anja Werno, Antje van der Linden, Arlo Upton, Chris Mansell, David Hammer, Dragana Drinkovic, Gary McAuliffe, Hana Sofia Andersson, James Ussher, Jill Sherwood, Josh Freeman, Julia Howard, Juliet Elvy, Mary DeAlmeida, Matt Blakiston, Matthew Rogers, Max Bloomfield, Mi…
EPI_ISL_2650024	Middlemore Hospital	Institute of Environmental Science and Research (ESR)	Rachel Boyle, SallyAnn Harbison, Olivia Stroeven, Xiaoyun Ren, Matt Storey, Nikki Freed, Muhammad Faisal, Jing Wang, Hermes Perez, Anja Werno, Antje van der Linden, Arlo Upton, Chris Mansell, David Hammer, Dragana Drinkovic, Gary McAuliffe, Hana Sofia Andersson, James Ussher, Jill Sherwood, Josh Freeman, Julia Howard, Juliet Elvy, Mary DeAlmeida, Matt Blakiston, Matthew Rogers, Max Bloomfield, Mi…
EPI_ISL_2650026	LabPLUS	Institute of Environmental Science and Research (ESR)	Rachel Boyle, SallyAnn Harbison, Olivia Stroeven, Xiaoyun Ren, Matt Storey, Nikki Freed, Muhammad Faisal, Jing Wang, Hermes Perez, Anja Werno, Antje van der Linden, Arlo Upton, Chris Mansell, David Hammer, Dragana Drinkovic, Gary McAuliffe, Hana Sofia Andersson, James Ussher, Jill Sherwood, Josh Freeman, Julia Howard, Juliet Elvy, Mary DeAlmeida, Matt Blakiston, Matthew Rogers, Max Bloomfield, Mi…
EPI_ISL_2650202	Microbiologia CATLAB	Can Ruti SARS-CoV-2 Sequencing Hub (HUGTiP/IrsiCaixa/IGTP)	Marc Noguera-Julian, Pilar Armengol, Ignacio Blanco, Antoni E Bordoy, Francesc Catala-Moll, Pere-Joan Cardona, Maria Casadellà, Cristina Casañ, Gemma Clara, Bonaventura Clotet, Cristina Esteban, Montserrat Giménez, Mercedes Guerrero, Anna Not, Roger Paredes, Mariona Parera, Verónica Saludes, Alba Sánchez, and Elisa Martró on behalf of the Can Ruti SARS-CoV-2 Sequencing Hub
EPI_ISL_2650208	Microbiology Department, Laboratori Clínic Metropolitana Nord. Hospital Universitari Germans Trias i Pujol	Can Ruti SARS-CoV-2 Sequencing Hub (HUGTiP/IrsiCaixa/IGTP)	Marc Noguera-Julian, Pilar Armengol, Ignacio Blanco, Antoni E Bordoy, Francesc Catala-Moll, Pere-Joan Cardona, Maria Casadellà, Cristina Casañ, Gemma Clara, Bonaventura Clotet, Cristina Esteban, Montserrat Giménez, Mercedes Guerrero, Anna Not, Roger Paredes, Mariona Parera, Verónica Saludes, Alba Sánchez, and Elisa Martró on behalf of the Can Ruti SARS-CoV-2 Sequencing Hub
EPI_ISL_2650264	Microbiology Department, Laboratori Clínic Metropolitana Nord. Hospital Universitari Germans Trias i Pujol	Can Ruti SARS-CoV-2 Sequencing Hub (HUGTiP/IrsiCaixa/IGTP)	Marc Noguera-Julian, Pilar Armengol, Ignacio Blanco, Antoni E Bordoy, Francesc Catala-Moll, Pere-Joan Cardona, Maria Casadellà, Cristina Casañ, Gemma Clara, Bonaventura Clotet, Cristina Esteban, Montserrat Giménez, Mercedes Guerrero, Anna Not, Roger Paredes, Mariona Parera, Verónica Saludes, Alba Sánchez, and Elisa Martró on behalf of the Can Ruti SARS-CoV-2 Sequencing Hub
EPI_ISL_2650340	Microbiologia CATLAB	Can Ruti SARS-CoV-2 Sequencing Hub (HUGTiP/IrsiCaixa/IGTP)	Marc Noguera-Julian, Pilar Armengol, Ignacio Blanco, Antoni E Bordoy, Francesc Catala-Moll, Pere-Joan Cardona, Maria Casadellà, Cristina Casañ, Gemma Clara, Bonaventura Clotet, Cristina Esteban, Montserrat Giménez, Mercedes Guerrero, Anna Not, Roger Paredes, Mariona Parera, Verónica Saludes, Alba Sánchez, and Elisa Martró on behalf of the Can Ruti SARS-CoV-2 Sequencing Hub
EPI_ISL_2650441	Laboratorio di Riferimento Regionale della Sicilia Occidentale per l'Emergenza COVID-19	Laboratorio di Riferimento Regionale della Sicilia Occidentale per l’Emergenza COVID-19	Fabio Tramuto, Carmelo Massimo Maida, Daniela Di Naro, Giulia Randazzo, Walter Mazzucco, Giorgio Graziano, Vincenzo Restivo, Claudio Costantino, Francesco Vitale
EPI_ISL_2650464	South Eastern Area Laboratory Services (SEALS)	NSW Health Pathology - Institute of Clinical Pathology and Medical Research; Westmead Hospital; University of Sydney	CIDM-PH et al.
EPI_ISL_2651242	Tokyo Metropolitan Institute of Public Health	Tokyo Metropolitan Institute of Public Health	Masaki Hayashi, Takako Yamazaki, Akane Negishi, Hirofumi Miyake, Kenshirou Kuroki, Maya Isogai, Takushi Fujiwara, Mami Nagashima, Jun Suzuki, Kenji Sadamasu
EPI_ISL_2651350	NIMHANS	INSACOG-KA, NIMHANS	Chitra Pattabiraman, Anson Kunjumon George,Darshan Sreenivas,Pramada Prasad, Ellango Ramasamy, Sony Sharma, Mahesh Kumar.C.S, Ananthapadmanabha Kotambail, Chetan G K, Gautham Arunachal Udupi, Anita S Desai, V Ravi
EPI_ISL_2651755	Lighthouse Lab in Alderley Park	Wellcome Sanger Institute for the COVID-19 Genomics UK (COG-UK) Consortium	Jacquelyn Wynn, Mairead Hyland, The Lighthouse Lab in Alderley Park and Alex Alderton, Roberto Amato, Jeffrey Barrett, Sonia Goncalves, Ewan Harrison, David K. Jackson, Ian Johnston, Dominic Kwiatkowski, Cordelia Langford, John Sillitoe on behalf of the Wellcome Sanger Institute COVID-19 Surveillance Team
EPI_ISL_2652119	A.S.L. BIELLA	Fondazione del Piemonte per l'Oncologia IRCCS	Antonino Sottile, Silvia Brossa, Paola Marino, Giorgio Giardina
EPI_ISL_2652121	A.S.L. BIELLA	Fondazione del Piemonte per l'Oncologia IRCCS	Antonino Sottile, Silvia Brossa, Paola Marino, Giorgio Giardina
EPI_ISL_2652216	Cantacuzino National Military-Medical Institute, Viral Respiratory Infections Laboratory	Cantacuzino Institute Virology	Carmen Cherciu, Luiza Ustea, Nicoleta Paraschiv, Sorin Dinu, Mihaela Oprea, Mihaela Lazar
EPI_ISL_2652238	Institute for Infectious Diseases	Institute for Infectious Diseases	Stefan Neuenschwander, Christian Baumann, Miguel A Terrazos Miani, Cora SÃ¤gesser, Pascal Bittel, Peter Keller, Franziska Suter-Riniker, Stephen L Leib, Alban Ramette
EPI_ISL_2652247	AZ Klina	AZ Klina	Carl Vael - Lynsey Berckmans
EPI_ISL_2652249	Laboratorio de Referencial Nacional de Virus Respiratorios	Laboratorio de Referencial Nacional de Virus Respiratorios	Carlos Padilla Rojas, Veronica Hurtado Vela, Orson Mestanza Millones, Iris Silva Molina, Luis Barcena Flores, Sandra Morales Ruiz, Steve Acedo Lazo, Omar Caceres Rey, Marco Galarza Perez, Henri Bailon Calderon, Nancy Rojas Serrano, Priscila Lope Pari, Lely Solari Zerpa, Joseph Huayra Niquen
EPI_ISL_2652262	Clinical Virology	Clinical Bacteriology	Tim Roloff, Fanny Wegner, Helena MB Seth-Smith, Alfredo Mari, Karoline Leuzinger, Julia Bielicki, Manuel Battegay, Hans Hirsch, Adrian Egli
EPI_ISL_2652473	Quest Diagnostics Incorporated	Centers for Disease Control and Prevention Division of Viral Diseases, Pathogen Discovery	Dakota Howard, Dhwani Batra, Peter W. Cook, Kara Moser, Adrian Paskey, Jason Caravas, Benjamin Rambo-Martin, Shatavia Morrison, Christopher Gulvick, Scott Sammons, Yvette Unoarumhi, Darlene Wagner, Matthew Schmerer, S. H. Rosenthal, A. Gerasimova, R. M. Kagan, B. Anderson, M. Hua, Y. Liu, L.E. Bernstein, K.E. Livingston, A. Perez, I. A. Shlyakhter, R. V. Rolando, R. Owen, P. Tanpaiboon, F. Lacbaw…
EPI_ISL_2656077	BCCDC Public Health Laboratory	BCCDC Public Health Laboratory	Prystajecky Natalie, Linda Hoang, Dan Fornika, John Tyson, Shannon Russell, Kim Macdonald, Kimia Kamelian, Ana Pacagnella, Corrinne Ng, Loretta Janz, Robert Azana, Mel Krajden
EPI_ISL_2657216	Pracownia Biologii Molekularnej Laboratorium Centralne SPZOZ	1. Tricity SARS-CoV-2 sequencing consortium: University of Gdansk, Medical University of Gdansk, Vaxican Ltd., Invicta Ltd. 2. National Institute of Public Health - National Institute of Hygiene, Warsaw, Poland	Maciej Kosinski, Celina Cybulska, Krystyna Bienkowska Szewczyk, Maciej Grzybek, Karolina Gackowska, Marcin Lubocki, Katarzyna Groth, Lukasz Rabalski, Katarzyna Zacharczuk, Magdalena Nowakowska, Małgorzata Sadkowska-Todys, Tomasz Wołkowicz
EPI_ISL_2657324	Institute of Virology, Biomedical Research Center of the Slovak Academy of Sciences, Bratislava	Faculty of Natural Sciences, Comenius University, Bratislava	Kristina Borsova, Viktoria Cabanova, Brona Brejova, Viktoria Hodorova, Sabina Fumacova Havlikova, Juraj Kopacek, Martina Lickova, Lubomira Lukacikova, Martina Nebohacova, Monika Slavikova, Tomas Vinar, Boris Klempa, Jozef Nosek
EPI_ISL_2657357	Hospital Universitari Joan XXIII	Hospital Universitari Joan XXIII	Gemma Recio, Cristina Gutiérrez, Clara Benavent, Carla Martín, Margarida Terrón, Ester Picó, Natalia Bastón
EPI_ISL_2657364	Hospital Universitari Joan XXIII	Hospital Universitari Joan XXIII	Gemma Recio, Cristina Gutiérrez, Clara Benavent, Carla Martín, Margarida Terrón, Ester Picó, Natalia Bastón
EPI_ISL_2657473	Austrian Agency for Health and Food Safety (AGES)	Bergthaler laboratory, CeMM Research Center for Molecular Medicine of the Austrian Academy of Sciences	Lukas Endler, Anna Schedl, Fabian Amman, Petr Triska, Matthew Thornton, Thomas Penz, Benedikt Agerer, Maelle Le Moing, Michael Schuster, Bekir Erguner, Jan Laine, Martin Senekowitsch, Christoph Bock, Andreas Bergthaler
EPI_ISL_2657477	Austrian Agency for Health and Food Safety (AGES)	Bergthaler laboratory, CeMM Research Center for Molecular Medicine of the Austrian Academy of Sciences	Lukas Endler, Anna Schedl, Fabian Amman, Petr Triska, Matthew Thornton, Thomas Penz, Benedikt Agerer, Maelle Le Moing, Michael Schuster, Bekir Erguner, Jan Laine, Martin Senekowitsch, Christoph Bock, Andreas Bergthaler
EPI_ISL_2657482	Austrian Agency for Health and Food Safety (AGES)	Bergthaler laboratory, CeMM Research Center for Molecular Medicine of the Austrian Academy of Sciences	Lukas Endler, Anna Schedl, Fabian Amman, Petr Triska, Matthew Thornton, Thomas Penz, Benedikt Agerer, Maelle Le Moing, Michael Schuster, Bekir Erguner, Jan Laine, Martin Senekowitsch, Christoph Bock, Andreas Bergthaler
EPI_ISL_2657486	Austrian Agency for Health and Food Safety (AGES)	Bergthaler laboratory, CeMM Research Center for Molecular Medicine of the Austrian Academy of Sciences	Lukas Endler, Anna Schedl, Fabian Amman, Petr Triska, Matthew Thornton, Thomas Penz, Benedikt Agerer, Maelle Le Moing, Michael Schuster, Bekir Erguner, Jan Laine, Martin Senekowitsch, Christoph Bock, Andreas Bergthaler
EPI_ISL_2657488	Austrian Agency for Health and Food Safety (AGES)	Bergthaler laboratory, CeMM Research Center for Molecular Medicine of the Austrian Academy of Sciences	Lukas Endler, Anna Schedl, Fabian Amman, Petr Triska, Matthew Thornton, Thomas Penz, Benedikt Agerer, Maelle Le Moing, Michael Schuster, Bekir Erguner, Jan Laine, Martin Senekowitsch, Christoph Bock, Andreas Bergthaler
EPI_ISL_2657533	Elling group, Institute of Molecular Biotechnology (IMBA)	Bergthaler laboratory, CeMM Research Center for Molecular Medicine of the Austrian Academy of Sciences	Lukas Endler, Anna Schedl, Fabian Amman, Petr Triska, Matthew Thornton, Thomas Penz, Benedikt Agerer, Maelle Le Moing, Michael Schuster, Bekir Erguner, Jan Laine, Martin Senekowitsch, Christoph Bock, Andreas Bergthaler
EPI_ISL_2658433	Furst Medical Laboratory	Norwegian Institute of Public Health, Department of Virology	Kathrine Stene-Johansen, Kamilla Heddeland Instefjord, Hilde Elshaug, Garcia Llorente Ignacio, Jon Bråte, Engebretsen Serina Beate,Pedersen Benedikte Nevjen, Line Victoria Moen, Debech Nadia, Atiya R Ali,Marie Paulsen Madsen, Rasmus Riis Kopperud, Hilde Vollan, Karoline Bragstad, Olav Hungnes
EPI_ISL_2659198	U.O. Microbiologia Laboratorio Unico Centro Servizi AUSL della Romagna	U.O. Microbiologia Laboratorio Unico Centro Servizi AUSL della Romagna	Giorgio Dirani, Silvia Zannoli, Francesca Taddei, Giulia Gatti, Ilaria Poggianti, Vittorio Sambri
EPI_ISL_2660730	AP SSO	CSIR-Centre for Cellular and Molecular Biology-INSACOG	Lamuk Zaveri,Tulasi Nagabandi,Payel Mukherjee,Onkar Kulkarni, Sofia Banu, Ara Sreenivas,Shreekant Verma, Amareshwar Vodapalli ,B Himasri,Valli Nagalakshmi Undamatla, Sumedha Avadhanula, Priya Nurkurthy, Vidhyadhari Methuku, Archana Bharadwaj Siva, Karthik Bharadwaj Tallapaka,Rakesh K Mishra,Divya Tej Sowpati
EPI_ISL_2660885	PASTEUR MOLECULAR LABORATORY - INSACOG MEGHALAYA	CSIR-Centre for Cellular and Molecular Biology-INSACOG	R. Lyngdoh, E Shadap , E Marak,Sofia Banu,Payel Mukherjee, Lamuk Zaveri, Onkar Kulkarni,Tulasi Nagabandi, Ara Sreenivas,Shreekant Verma, Amareshwar Vodapalli ,B Himasri,Valli Nagalakshmi Undamatla, Sumedha Avadhanula, Vidhyadhari Methuku, Priya Nurkurthy, Archana Bharadwaj Siva, Karthik Bharadwaj Tallapaka,Rakesh K Mishra,Divya Tej Sowpati
EPI_ISL_2661211	CSIR-Centre for Cellular and Molecular Biology	CSIR-Centre for Cellular and Molecular Biology-INSACOG	Tulasi Nagabandi,Lamuk Zaveri,Payel Mukherjee,Onkar Kulkarni, Sofia Banu, Ara Sreenivas,Shreekant Verma, Amareshwar Vodapalli ,B Himasri,Valli Nagalakshmi Undamatla, Priya Nurkurthy,Sumedha Avadhanula, Vidhyadhari Methuku, Archana Bharadwaj Siva, Karthik Bharadwaj Tallapaka,Rakesh K Mishra,Divya Tej Sowpati
EPI_ISL_2661304	CSIR-Centre for Cellular and Molecular Biology	CSIR-Centre for Cellular and Molecular Biology-INSACOG	Shreekant Verma, Amareshwar Vodapalli ,Ara Sreenivas,B Himasri,Valli Nagalakshmi Undamatla,Payel Mukherjee, Lamuk Zaveri, Onkar Kulkarni,Tulasi Nagabandi, Sofia Banu, Sumedha Avadhanula, Priya Nurkurthy, Vidhyadhari Methuku, Archana Bharadwaj Siva, Karthik Bharadwaj Tallapaka,Rakesh K Mishra,Divya Tej Sowpati
EPI_ISL_2661518	PHV-FSS	PHV-FSS	Son Nguyen
EPI_ISL_2662287	Reditus Laboratories	Reditus Laboratories	Joshua J. Geltz, Ph.D., Robert M. Sgambelluri, Ph.D., Rex Dyer, Ph.D., Cassy Philips, M.S., Alexa Eichelberger, M.S.
EPI_ISL_2662307	Viollier AG	Department of Biosystems Science and Engineering, ETH Zürich	Andrea Patrizia Salzmann, Henriette Kurth, Christiane Beckmann, Ivan Topolsky, Chaoran Chen, Sarah Nadeau, Kim Philipp Jablonski, Lara Fuhrmann, Niko Beerenwinkel, Christoph Noppen, Olivier Kobel, Maurice Redondo, Tanja Stadler
EPI_ISL_2662589	TAMBO MEMORIAL LABORATORY	National Institute for Communicable Diseases of the National Health Laboratory Service	Amoako DG, Everatt J, Scheepers C, Mohale T, Ntuli N, Mahlangu B, Mnguni A, Ismail A, Bhiman JN
EPI_ISL_2662600	TAMBO MEMORIAL LABORATORY	National Institute for Communicable Diseases of the National Health Laboratory Service	Amoako DG, Everatt J, Scheepers C, Mohale T, Ntuli N, Mahlangu B, Mnguni A, Ismail A, Bhiman JN
EPI_ISL_2662623	CHRIS HANI BARAGWANATH LABORATORY	National Institute for Communicable Diseases of the National Health Laboratory Service	Amoako DG, Everatt J, Scheepers C, Mohale T, Ntuli N, Mahlangu B, Mnguni A, Ismail A, Bhiman JN
EPI_ISL_2662635	CHRIS HANI BARAGWANATH LABORATORY	National Institute for Communicable Diseases of the National Health Laboratory Service	Amoako DG, Everatt J, Scheepers C, Mohale T, Ntuli N, Mahlangu B, Mnguni A, Ismail A, Bhiman JN
EPI_ISL_2662913	Erie County Public Health (ECPHL)	University at Buffalo Genomics and Bioinformatics Core	Jonathan Bard, Natalie Lamb, Alyssa Pohlman, Brandon Marzullo, Amanda Boccolucci, Norma Nowak, Donald Yergeau, Jennifer Surtees
EPI_ISL_2662975	Kaleida Health Laboratories	University at Buffalo Genomics and Bioinformatics Core	Jonathan Bard, Natalie Lamb, Alyssa Pohlman, Brandon Marzullo, Amanda Boccolucci, Norma Nowak, Donald Yergeau, Jennifer Surtees
EPI_ISL_2663009	N.F. Gamaleya Research Center for Epidemiology and Microbiology	WHO National Influenza Centre Russian Federation	Andrey Komissarov, Artem Fadeev, Kseniya Komissarova, Oula Mansour, Kirill Varchenko, Mikhail Bakaev, Tamila Musaeva, Maria Timofeeva, Veronika Eder, Maria Pisareva, Nikita Yolshin, Daria Danilenko, Elizaveta Divisenko, Alina Odintsova, Elena Shidlovskaya, Ludmila Vasilchenko, Nadezhda Kuznetsova, Maria Nikiforova, Alexey Shchetinin, Artem Tkachuk, Andrei Pochtovyi, Andrei Siniavin, Denis Kleymen…
EPI_ISL_2663032	N.F. Gamaleya Research Center for Epidemiology and Microbiology	WHO National Influenza Centre Russian Federation	Andrey Komissarov, Artem Fadeev, Kseniya Komissarova, Oula Mansour, Kirill Varchenko, Mikhail Bakaev, Tamila Musaeva, Maria Timofeeva, Veronika Eder, Maria Pisareva, Nikita Yolshin, Daria Danilenko, Elizaveta Divisenko, Alina Odintsova, Elena Shidlovskaya, Ludmila Vasilchenko, Nadezhda Kuznetsova, Maria Nikiforova, Alexey Shchetinin, Artem Tkachuk, Andrei Pochtovyi, Andrei Siniavin, Denis Kleymen…
EPI_ISL_2663144	N.F. Gamaleya Research Center for Epidemiology and Microbiology	WHO National Influenza Centre Russian Federation	Andrey Komissarov, Artem Fadeev, Kseniya Komissarova, Oula Mansour, Kirill Varchenko, Mikhail Bakaev, Tamila Musaeva, Maria Timofeeva, Veronika Eder, Maria Pisareva, Nikita Yolshin, Daria Danilenko, Elizaveta Divisenko, Alina Odintsova, Elena Shidlovskaya, Ludmila Vasilchenko, Nadezhda Kuznetsova, Maria Nikiforova, Alexey Shchetinin, Artem Tkachuk, Andrei Pochtovyi, Andrei Siniavin, Denis Kleymen…
EPI_ISL_2663319	Communicable Disease Laboratory, Public Health Directorate	Communicable Disease Laboratory, Public Health Directorate	Alwasti,H., AlHujairi,Z., AlAbbas,Z., Marhoon,A., Almoamen,G.
EPI_ISL_2663321	Communicable Disease Laboratory, Public Health Directorate	Communicable Disease Laboratory, Public Health Directorate	Alwasti,H., AlHujairi,Z., AlAbbas,Z., Marhoon,A., Almoamen,G.
EPI_ISL_2664027	Lighthouse Lab in Glasgow	Wellcome Sanger Institute for the COVID-19 Genomics UK (COG-UK) Consortium	Harper VanSteenhouse, Yumi Kasai, David Gray, Carol Clugston, Anna Dominiczak and Alex Alderton, Roberto Amato, Jeffrey Barrett, Sonia Goncalves, Ewan Harrison, David K. Jackson, Ian Johnston, Dominic Kwiatkowski, Cordelia Langford, John Sillitoe on behalf of the Wellcome Sanger Institute COVID-19 Surveillance Team
EPI_ISL_2665812	Department of Bacteria, Parasites and Fungi, Statens Serum Institut, Copenhagen, Denmark	Statens Serum Institut Bioinformatics and Microbial Genomics	Danish Covid-19 Genome Consortium
EPI_ISL_2667457	Department of Bacteria, Parasites and Fungi, Statens Serum Institut, Copenhagen, Denmark	Statens Serum Institut Bioinformatics and Microbial Genomics	Danish Covid-19 Genome Consortium
EPI_ISL_2667987	Department of Bacteria, Parasites and Fungi, Statens Serum Institut, Copenhagen, Denmark	Statens Serum Institut Bioinformatics and Microbial Genomics	Danish Covid-19 Genome Consortium
EPI_ISL_2668182	Department of Bacteria, Parasites and Fungi, Statens Serum Institut, Copenhagen, Denmark	Statens Serum Institut Bioinformatics and Microbial Genomics	Danish Covid-19 Genome Consortium
EPI_ISL_2668554	Department of Bacteria, Parasites and Fungi, Statens Serum Institut, Copenhagen, Denmark	Statens Serum Institut Bioinformatics and Microbial Genomics	Danish Covid-19 Genome Consortium
EPI_ISL_2669235	Department of Bacteria, Parasites and Fungi, Statens Serum Institut, Copenhagen, Denmark	Statens Serum Institut Bioinformatics and Microbial Genomics	Danish Covid-19 Genome Consortium
EPI_ISL_2670371	Department of Bacteria, Parasites and Fungi, Statens Serum Institut, Copenhagen, Denmark	Statens Serum Institut Bioinformatics and Microbial Genomics	Danish Covid-19 Genome Consortium
EPI_ISL_2670501	Department of Bacteria, Parasites and Fungi, Statens Serum Institut, Copenhagen, Denmark	Statens Serum Institut Bioinformatics and Microbial Genomics	Danish Covid-19 Genome Consortium
EPI_ISL_2670547	Department of Bacteria, Parasites and Fungi, Statens Serum Institut, Copenhagen, Denmark	Statens Serum Institut Bioinformatics and Microbial Genomics	Danish Covid-19 Genome Consortium
EPI_ISL_2670580	Department of Bacteria, Parasites and Fungi, Statens Serum Institut, Copenhagen, Denmark	Statens Serum Institut Bioinformatics and Microbial Genomics	Danish Covid-19 Genome Consortium
EPI_ISL_2670978	Department of Bacteria, Parasites and Fungi, Statens Serum Institut, Copenhagen, Denmark	Statens Serum Institut Bioinformatics and Microbial Genomics	Danish Covid-19 Genome Consortium
EPI_ISL_2671371	Microbiology Department, Laboratori Clínic Metropolitana Nord. Hospital Universitari Germans Trias i Pujol	Can Ruti SARS-CoV-2 Sequencing Hub (HUGTiP/IrsiCaixa/IGTP)	Marc Noguera-Julian, Pilar Armengol, Ignacio Blanco, Antoni E Bordoy, Francesc Catala-Moll, Pere-Joan Cardona, Maria Casadellà, Cristina Casañ, Gemma Clara, Bonaventura Clotet, Cristina Esteban, Montserrat Giménez, Mercedes Guerrero, Anna Not, Roger Paredes, Mariona Parera, Verónica Saludes, Alba Sánchez, and Elisa Martró on behalf of the Can Ruti SARS-CoV-2 Sequencing Hub
EPI_ISL_2671456	Center for Laboratory Medicine	Center for Laboratory Medicine	Yannick Gerth
EPI_ISL_2671457	Center for Laboratory Medicine	Center for Laboratory Medicine	Yannick Gerth
EPI_ISL_2671481	Center for Laboratory Medicine	Center for Laboratory Medicine	Yannick Gerth
EPI_ISL_2671488	Laboratorio Central de Epidemiologi­a (LCE)	Unidad de Genomica Avanzada	Consorcio Mexicano de Vigilancia Genomica (CoViGen-Mex). Authors (in alphabetical order): Julio Elias Alvarado-Yaah, Carlos F. Arias, Santiago avila-Rios, Eduardo Becerril-Vargas, Victor Hugo Borja-Aburto, Celia Boukadida, Cristobal Chaidez-Quiroz, Juan Bautista Chale-Dzul, Ricardo Ciria Merce, Andreu Comas-Garcia, Celida Duque Molina, Julissa Enciso-Ibarra, Jose Antonio Enciso-Moreno, Gloria Ele…
EPI_ISL_2672899	Dutch COVID-19 response team	National Institute for Public Health and the Environment (RIVM)	Adam Meijer, Harry Vennema, Dirk Eggink, Jeroen Cremer, Sharon van den Brink, Bas van der Veer, AnneMarie van den Brandt, Lisa Wijsman, Kim Freriks, Ryanne Jaarsma, Euníce Then, Lynn Aarts, Sanne Bos, Melissa van Tuil, Linda van de Nes, Florian Zwagemaker, Dennis Schmitz, Annelies Kroneman, Karim Hajji, Chantal Reusken, on behalf of the national COVID-19 response team
EPI_ISL_2672973	Dutch COVID-19 response team	National Institute for Public Health and the Environment (RIVM)	Adam Meijer, Harry Vennema, Dirk Eggink, Jeroen Cremer, Sharon van den Brink, Bas van der Veer, AnneMarie van den Brandt, Lisa Wijsman, Kim Freriks, Ryanne Jaarsma, Euníce Then, Lynn Aarts, Sanne Bos, Melissa van Tuil, Linda van de Nes, Florian Zwagemaker, Dennis Schmitz, Annelies Kroneman, Karim Hajji, Chantal Reusken, on behalf of the national COVID-19 response team
EPI_ISL_2673092	Dutch COVID-19 response team	National Institute for Public Health and the Environment (RIVM)	Adam Meijer, Harry Vennema, Dirk Eggink, Jeroen Cremer, Sharon van den Brink, Bas van der Veer, AnneMarie van den Brandt, Lisa Wijsman, Kim Freriks, Ryanne Jaarsma, Euníce Then, Lynn Aarts, Sanne Bos, Melissa van Tuil, Linda van de Nes, Florian Zwagemaker, Dennis Schmitz, Annelies Kroneman, Karim Hajji, Chantal Reusken, on behalf of the national COVID-19 response team
EPI_ISL_2673149	Dutch COVID-19 response team	National Institute for Public Health and the Environment (RIVM)	Adam Meijer, Harry Vennema, Dirk Eggink, Jeroen Cremer, Sharon van den Brink, Bas van der Veer, AnneMarie van den Brandt, Lisa Wijsman, Kim Freriks, Ryanne Jaarsma, Euníce Then, Lynn Aarts, Sanne Bos, Melissa van Tuil, Linda van de Nes, Florian Zwagemaker, Dennis Schmitz, Annelies Kroneman, Karim Hajji, Chantal Reusken, on behalf of the national COVID-19 response team
EPI_ISL_2673377	Dutch COVID-19 response team	National Institute for Public Health and the Environment (RIVM)	Adam Meijer, Harry Vennema, Dirk Eggink, Jeroen Cremer, Sharon van den Brink, Bas van der Veer, AnneMarie van den Brandt, Lisa Wijsman, Kim Freriks, Ryanne Jaarsma, Euníce Then, Lynn Aarts, Sanne Bos, Melissa van Tuil, Linda van de Nes, Florian Zwagemaker, Dennis Schmitz, Annelies Kroneman, Karim Hajji, Chantal Reusken, on behalf of the national COVID-19 response team
EPI_ISL_2673738	Furst Medical Laboratory	Norwegian Institute of Public Health, Department of Virology	Kathrine Stene-Johansen, Kamilla Heddeland Instefjord, Hilde Elshaug, Garcia Llorente Ignacio, Jon Bråte, Engebretsen Serina Beate,Pedersen Benedikte Nevjen, Line Victoria Moen, Debech Nadia, Atiya R Ali,Marie Paulsen Madsen, Rasmus Riis Kopperud, Hilde Vollan, Karoline Bragstad, Olav Hungnes
EPI_ISL_2673748	Furst Medical Laboratory	Norwegian Institute of Public Health, Department of Virology	Kathrine Stene-Johansen, Kamilla Heddeland Instefjord, Hilde Elshaug, Garcia Llorente Ignacio, Jon Bråte, Engebretsen Serina Beate,Pedersen Benedikte Nevjen, Line Victoria Moen, Debech Nadia, Atiya R Ali,Marie Paulsen Madsen, Rasmus Riis Kopperud, Hilde Vollan, Karoline Bragstad, Olav Hungnes
EPI_ISL_2673831	Nastavni zavod za javno zdravstvo Splitsko- Dalmatinske Županije	Hrvatski zavod za javno zdravstvo	Irena Tabain, Ivana Ferenčak
EPI_ISL_2673842	Nastavni zavod za javno zdravstvo Splitsko- Dalmatinske Županije	Hrvatski zavod za javno zdravstvo	Irena Tabain, Ivana Ferenčak
EPI_ISL_2674078	National Public Health Laboratory/Lumbini Provincial Hospital COVID 19 PCR Lab	National Public Health Laboratory/CSIR-Institute of Genomics and Integrative Biology	National Public Health Laboratory Team /Lumbini Provincial Hospital COVID 19 PCR Lab Team
EPI_ISL_2674081	National Public Health Laboratory/B.P Koirala Memorial Cancer Hospital COVID 19 PCR Lab	National Public Health Laboratory/CSIR-Institute of Genomics and Integrative Biology	National Public Health Laboratory Team /B.P Koirala Memorial Cancer Hospital COVID 19 PCR Lab Team
EPI_ISL_2674091	National Public Health Laboratory	National Public Health Laboratory/CSIR-Institute of Genomics and Integrative Biology	National Public Health Laboratory Team
EPI_ISL_2674105	National Public Health Laboratory/Provincial Public Health Laboratory -Gandaki	National Public Health Laboratory/CSIR-Institute of Genomics and Integrative Biology	National Public Health Laboratory Team /Provincial Public Health Laboratory -Gandaki Team
EPI_ISL_2674112	National Public Health Laboratory/Nepal Medical College & Teaching Hospital	National Public Health Laboratory/CSIR-Institute of Genomics and Integrative Biology	National Public Health Laboratory Team/Nepal Medical College & Teaching Hospital COVID 19 PCR Team
EPI_ISL_2674214	National Institute of Public Health	State Veterinary Institute Prague	Nagy,A;Cernikov,L;Stara,M;Suri,T;Vecerova,J;Jirincova,H
EPI_ISL_2674217	National Institute of Public Health	State Veterinary Institute Prague	Nagy,A;Cernikov,L;Stara,M;Suri,T;Vecerova,J;Jirincova,H
EPI_ISL_2674272	National Institute of Public Health	State Veterinary Institute Prague	Nagy,A;Cernikov,L;Stara,M;Suri,T;Vecerova,J;Jirincova,H
EPI_ISL_2674273	National Institute of Public Health	State Veterinary Institute Prague	Nagy,A;Cernikov,L;Stara,M;Suri,T;Vecerova,J;Jirincova,H
EPI_ISL_2674275	National Institute of Public Health	State Veterinary Institute Prague	Nagy,A;Cernikov,L;Stara,M;Suri,T;Vecerova,J;Jirincova,H
EPI_ISL_2674810	SARS-CoV-2 testing team, National Institute of Infectious Diseases	Pathogen Genomics Center, National Institute of Infectious Diseases	Tsuyoshi Sekizuka, Kentaro Itokawa, Rina Tanaka, Masanori Hashino, Nozomu Hanaoka, Masumichi Saito, Naomi Nojiri, Hazuka Y Furihata, Hiromizu Takahashi, Tsuguto Fujimoto, Makoto Kuroda
EPI_ISL_2674811	SARS-CoV-2 testing team, National Institute of Infectious Diseases	Pathogen Genomics Center, National Institute of Infectious Diseases	Tsuyoshi Sekizuka, Kentaro Itokawa, Rina Tanaka, Masanori Hashino, Nozomu Hanaoka, Masumichi Saito, Naomi Nojiri, Hazuka Y Furihata, Hiromizu Takahashi, Tsuguto Fujimoto, Makoto Kuroda
EPI_ISL_2674900	LESP Ciudad de Mexico	Instituto de Diagnostico y Referencia Epidemiologicos (INDRE)	Claudia Wong-Arambula, Abril Rodriguez-Maldonado, Vanessa Rivero-Arredondo, Ariadna Medina-Benitez, Joaquin Quiroz-Mercado, Sergio Rangel-Guerrero, Natividad Cruz-Ortiz, Tatiana Nunez-Garcia, Gisela Barrera-Badillo, Lucia Hernandez-Rivas, Irma Lopez-Martinez, Ernesto Ramirez-Gonzalez.
EPI_ISL_2674905	LESP Yucatan	Instituto de Diagnostico y Referencia Epidemiologicos (INDRE)	Claudia Wong-Arambula, Abril Rodriguez-Maldonado, Vanessa Rivero-Arredondo, Ariadna Medina-Benitez, Joaquin Quiroz-Mercado, Sergio Rangel-Guerrero, Natividad Cruz-Ortiz, Tatiana Nunez-Garcia, Gisela Barrera-Badillo, Lucia Hernandez-Rivas, Irma Lopez-Martinez, Ernesto Ramirez-Gonzalez.
EPI_ISL_2675080	Vestfold Hospital, Toensberg
Kathrine Stene-Johansen, Kamilla Heddeland Instefjord, Hilde Elshaug, Garcia Llorente Ignacio, Jon Bråte, Engebretsen Serina Beate,Pedersen Benedikte Nevjen, Line Victoria Moen, Debech Nadia, Atiya R Ali,Marie Paulsen Madsen, Rasmus Riis Kopperud, Hilde Vollan, Karoline Bragstad, Olav Hungnes
EPI_ISL_2675195	Wichita State University - Molecular Diagnostics Lab	Kansas Health and Environmental Lab	Mike Grose, Katherine Wiggins, Jonathan Barnell, Ben Olsen, and Phil Adam
EPI_ISL_2675257	ZOL	Jessa	Severine Berden et al. on behalf of the Jessa_cmdLab
EPI_ISL_2675357	INSACOG-NAGALAND	National Institute of Biomedical Genomics – INSACOG	Arindam Maitra, Vinotsole Khamo, Nidhan Kumar Biswas, Chenole Keppen, Sreedhar Chinnaswamy, Wetetsho Kapfo, Saumitra Das
EPI_ISL_2675895	INSACOG-WB	National Institute of Biomedical Genomics – INSACOG	Arindam Maitra, Bhaswati Bandyopadhyay, Nidhan Kumar Biswas, Tamal Ghosh, Sreedhar Chinnaswamy, Ajay Chakraborti, Saumitra Das
EPI_ISL_2676111	INSACOG-WB	National Institute of Biomedical Genomics – INSACOG	Arindam Maitra, Bhaswati Bandyopadhyay, Nidhan Kumar Biswas, Tamal Ghosh, Sreedhar Chinnaswamy, Ajay Chakraborti, Saumitra Das
EPI_ISL_2676136	INSACOG-WB	National Institute of Biomedical Genomics – INSACOG	Arindam Maitra, Bhaswati Bandyopadhyay, Nidhan Kumar Biswas, Tamal Ghosh, Sreedhar Chinnaswamy, Ajay Chakraborti, Saumitra Das
EPI_ISL_2676232	INSACOG-WB	National Institute of Biomedical Genomics – INSACOG	Arindam Maitra, Bhaswati Bandyopadhyay, Nidhan Kumar Biswas, Tamal Ghosh, Sreedhar Chinnaswamy, Ajay Chakraborti, Saumitra Das
EPI_ISL_2676233	INSACOG-WB	National Institute of Biomedical Genomics – INSACOG	Arindam Maitra, Bhaswati Bandyopadhyay, Nidhan Kumar Biswas, Tamal Ghosh, Sreedhar Chinnaswamy, Ajay Chakraborti, Saumitra Das
EPI_ISL_2676312	INSACOG-WB	National Institute of Biomedical Genomics – INSACOG	Arindam Maitra, Bhaswati Bandyopadhyay, Nidhan Kumar Biswas, Tamal Ghosh, Sreedhar Chinnaswamy, Ajay Chakraborti, Saumitra Das
EPI_ISL_2676328	INSACOG-WB	National Institute of Biomedical Genomics – INSACOG	Arindam Maitra, Bhaswati Bandyopadhyay, Nidhan Kumar Biswas, Tamal Ghosh, Sreedhar Chinnaswamy, Ajay Chakraborti, Saumitra Das
EPI_ISL_2676329	INSACOG-WB	National Institute of Biomedical Genomics – INSACOG	Arindam Maitra, Bhaswati Bandyopadhyay, Nidhan Kumar Biswas, Tamal Ghosh, Sreedhar Chinnaswamy, Ajay Chakraborti, Saumitra Das
EPI_ISL_2676340	INSACOG-WB	National Institute of Biomedical Genomics – INSACOG	Arindam Maitra, Bhaswati Bandyopadhyay, Nidhan Kumar Biswas, Tamal Ghosh, Sreedhar Chinnaswamy, Ajay Chakraborti, Saumitra Das
EPI_ISL_2676358	INSACOG-WB	National Institute of Biomedical Genomics – INSACOG	Arindam Maitra, Bhaswati Bandyopadhyay, Nidhan Kumar Biswas, Tamal Ghosh, Sreedhar Chinnaswamy, Ajay Chakraborti, Saumitra Das
EPI_ISL_2676431	Wyoming Public Health Laboratory	Wyoming Public Health Laboratory	Jim Mildenberger, Taylor Fearing, Channing Weber, Ashley Norberg, Chayse Rowley, Marley Goetz, Brian Dominguez, Elliot Thomasson, Sam Britz, Cari Sloma, Robert Petit, and Rob Christensen
EPI_ISL_2676546	LABORATOIRE FORTE BIO ST PAUL LES DAX	CNR Virus des Infections Respiratoires - France SUD	Antonin Bal, Gregory Destras, Gwendolyne Burfin, Hadrien Regue, Quentin Semanas, Martine Valette, Bruno Lina, Laurence Josset
EPI_ISL_2676639	LABORATOIRE CERBALLIANCE PLT VILLON	CNR Virus des Infections Respiratoires - France SUD	Antonin Bal, Gregory Destras, Gwendolyne Burfin, Hadrien Regue, Quentin Semanas, Martine Valette, Bruno Lina, Laurence Josset
EPI_ISL_2676779	ORIAPOLE	CNR Virus des Infections Respiratoires - France SUD	Antonin Bal, Gregory Destras, Gwendolyne Burfin, Hadrien Regue, Quentin Semanas, Martine Valette, Bruno Lina, Laurence Josset
EPI_ISL_2676780	ASTRALAB TASSIGNY	CNR Virus des Infections Respiratoires - France SUD	Antonin Bal, Gregory Destras, Gwendolyne Burfin, Hadrien Regue, Quentin Semanas, Martine Valette, Bruno Lina, Laurence Josset
EPI_ISL_2676781	MIRIALIS CLUSES BECHET	CNR Virus des Infections Respiratoires - France SUD	Antonin Bal, Gregory Destras, Gwendolyne Burfin, Hadrien Regue, Quentin Semanas, Martine Valette, Bruno Lina, Laurence Josset
EPI_ISL_2677426	Synlab Haut de France	UMR 8199/1283 EGID	Derhourhi Mehdi
EPI_ISL_2677611	Synlab Haut de France	UMR 8199/1283 EGID	Derhourhi Mehdi
EPI_ISL_2677635	Wichita State University - Molecular Diagnostics Lab	Kansas Health and Environmental Lab	Katherine Wiggins, Mike Grose, Jonathan Barnell, Ben Olsen, and Phil Adam
EPI_ISL_2678093	Institute for Urban Disease Control and Prevention	COVID-19 Network Investigations (CONI) Alliance	Elizabeth Batty, Wasun Chantratita, Thanat Chookajorn, Stefan Fernandez, Angkana Huang, Anthony R. Jones, Khajohn Joonlasak, Chonticha Klungtong, Theerarat Kochakarn, Namfon Kotanan, Krittikorn Kumpornsin, Duangkamon Loesbanluechai, Wudtichai Manasatienkij, Bhakbhoom Panthan, Ekawat Pasomsub, Kingkan Rakmanee, Insee Sensorn, Janjira Thaipadungpanit, Arporn Wangwiwatsin, Treewat Watthanachockchai,…
EPI_ISL_2678103	Ramathibodi Hospital	COVID-19 Network Investigations (CONI) Alliance	Elizabeth Batty, Wasun Chantratita, Thanat Chookajorn, Stefan Fernandez, Angkana Huang, Anthony R. Jones, Khajohn Joonlasak, Chonticha Klungtong, Theerarat Kochakarn, Namfon Kotanan, Krittikorn Kumpornsin, Duangkamon Loesbanluechai, Wudtichai Manasatienkij, Bhakbhoom Panthan, Ekawat Pasomsub, Kingkan Rakmanee, Insee Sensorn, Janjira Thaipadungpanit, Arporn Wangwiwatsin, Treewat Watthanachockchai
EPI_ISL_2678105	Ramathibodi Hospital	COVID-19 Network Investigations (CONI) Alliance	Elizabeth Batty, Wasun Chantratita, Thanat Chookajorn, Stefan Fernandez, Angkana Huang, Anthony R. Jones, Khajohn Joonlasak, Chonticha Klungtong, Theerarat Kochakarn, Namfon Kotanan, Krittikorn Kumpornsin, Duangkamon Loesbanluechai, Wudtichai Manasatienkij, Bhakbhoom Panthan, Ekawat Pasomsub, Kingkan Rakmanee, Insee Sensorn, Janjira Thaipadungpanit, Arporn Wangwiwatsin, Treewat Watthanachockchai
EPI_ISL_2678164	The Caribbean Public Health Agency	Carrington Lab, Department of Preclinical Sciences, Faculty of Medical Sciences, The University of the West Indies, St Augustine Campus	Nikita S. D. Sahadeo, Arianne Brown-Jordan, Sarah Hill, Vernie Ramkissoon, Anushka Ramjag, Kenneth George, Avery Hinds, Risha Singh, SueMin Nathaniel, Nuno Faria, Oliver Pybus, Gabriel Escobar, Christine V. F. Carrington
EPI_ISL_2678475	Eurofins LifeCodexx GmbH	Robert Koch Institute	unknown
EPI_ISL_2678663	MDI Limbach Berlin GmbH; MVZ Labor Berlin	Robert Koch Institute	unknown
EPI_ISL_2678679	MDI Limbach Berlin GmbH; MVZ Labor Berlin	Robert Koch Institute	unknown
EPI_ISL_2680929	Hospital Fátima S.A. de C.V.	Laboratorio nacional-LANIIA-CIAD	Consorcio Mexicano de Vigilancia Genómica (CoViGen-Mex). Authors (in alphabetical order): Julio Elias Alvarado-Yaah, Carlos F. Arias, Santiago Ávila-Ríos, Eduardo Becerril-Vargas, Víctor Hugo Borja-Aburto, Celia Boukadida, Cristóbal Cháidez-Quiróz, Juan Bautista Chale-Dzul, Ricardo Ciria Merce, Andreu Comas-García, Célida Duque Molina, Julissa Enciso-Ibarra, José Antonio Enciso-Moreno, Gloria Ele…
[truncated: 35 more rows]
